# Supplementary material for: Proteomic profiling reveals insights into Triticeae stigma development and function
Source: J Exp Bot. 2014 Aug 28;65(20):6069–80. doi: 10.1093/jxb/eru350 (PMC4203142; doi:10.1093/jxb/eru350)
Supplement: Supplementary Data [file supp_eru350_jexbot130526_file001.xlsx]

## Sheet: Triticale Stigma Proteins
Identified Proteins	S. P.	M.W.	Spot No.- Unique Peptides	UniProt	GenBank
(S)-2-hydroxy-acid oxidase GLO4	N	33	79-2	B7ZWW8_MAIZE Putative uncharacterized protein [Zea mays (Maize) [4577]]	ACL52417.1
1,3-beta glucanase	Y	35	184-3,1D-4	Q84LJ5_AVESA 1,3-beta glucanase [Avena sativa (Oat) [4498]]	AAP33176.1
1,3-beta glucanase	P	32	149-3	Q9LLS8_AVESA 1,3-beta glucanase (Fragment) [Avena sativa (Oat) [4498]]	AAF80276.1
10-formyltetrahydrofolate synthetase (THFS)	N	68	OG-1	D7KG02_ARALY 10-formyltetrahydrofolate synthetase [Arabidopsis lyrata subsp. lyrata [81972]]	EFH67837.1
14-3-3 protein	N	29	1D-11	Q08G36_WHEAT 14-3-3 protein OS=Triticum aestivum PE=2 SV=1	AAR89812.1
14-3-3 protein	N	29	189-2	A9P9T9_POPTR Predicted protein [Populus trichocarpa (Western balsam poplar) (Populus balsamiferasubsp. trichocarpa) [3694]]	ABK93142.1
14-3-3 protein	N	30	21-2	O24001_HORVU 14-3-3 protein [Hordeum vulgare (Barley) [4513]]	CAA74592.1
14-3-3 protein	N	29	149-2	A2YVG3_ORYSI Putative uncharacterized protein [Oryza sativa subsp. indica (Rice) [39946]]	EAZ07074.1
14-3-3 protein, GF14 omega	N	29	OG-3	B1PB85_THEHA 14-3-3 protein GF14 omega [Thellungiella halophila (Salt cress) [98038]]	ABY86894.1
14-3-3 protein, TaWIN1	N	29	189-3,1D-5	Q9FXQ9_WHEAT TaWIN1 [Triticum aestivum (Wheat) [4565]]	BAB11739.1
14-3-3-like protein A	N	29	21-9,36-4,44-2,121-12,126-7,189-4,187-3,186-4,184-6,183-3,150-4,149-8,60-4	1433A_HORVU( P29305)14-3-3-like protein A [Hordeum vulgare (Barley) [4513]]	CAA44259.1
14-3-3-like protein B	N	30	189-13,184-3,183-2,149-3,1D-4	1433B_HORVU 14-3-3-like protein B [Hordeum vulgare (Barley) [4513]]	CAA63658.1
14-3-3-like protein E	N	29	1D-2,OG-3	A1X810_HORVD 14-3-3E OS=Hordeum vulgare var. distichum PE=2 SV=1	ABC00201.1
14-3-3-like protein, GF14-E (Os)	N	30	121-1	14335_ORYSJ 14-3-3-like protein GF14-E [Oryza sativa subsp. japonica (Rice) [39947]]	CAB77673.1
1-aminocyclopropane-1-carboxylate deaminase-like (Os), D-cysteine desulfhydrase-like (At)	N	42	182-2	B4F8H9_MAIZE Putative uncharacterized protein [Zea mays (Maize) [4577]]	ACF78422.1
1-aminocyclopropane-1-carboxylate deaminase-like (Os), D-cysteine desulfhydrase-like (At)	N	41	79-2,OG-3	B8AJJ5_ORYSI Putative uncharacterized protein [Oryza sativa subsp. indica (Rice) [39946]]	EEC74091.1
20S proteasome subunit alpha type-1-A, PAF1-like, arsenic tolerance 5-like (At)	N	30	96-2,10-3	B6TAJ3_MAIZE Proteasome subunit alpha type [Zea mays (Maize) [4577]]	ACG34126.1
20S proteasome subunit alpha type-2-A	N	26	21-5,44-15,1D-4,OG-4	Q6H852_ORYSJ Proteasome subunit alpha type [Oryza sativa subsp. japonica (Rice) [39947]]	BAD25097.1
20S proteasome subunit alpha type-2-A	N	26	185-8,20-3	PSA2_ORYSJ Proteasome subunit alpha type-2 [Oryza sativa subsp. japonica (Rice) [39947]]	BAA96830.1
20S proteasome subunit alpha type-3, PAG1	N	27	37-3,46-7,48-3,50-3,53-2,1D-3	A0MMD3_HORVU Proteasome subunit alpha type [Hordeum vulgare (Barley) [4513]]	ABK56721.1
20S proteasome subunit alpha type-4, PAC1	N	27	48-3,1D-1	B4FAR8_MAIZE Proteasome subunit alpha type [Zea mays (Maize) [4577]]	ACF79211.1
20S proteasome subunit alpha type-4, PAC1	N	27	50-4	PSA4A_ORYSJ Proteasome subunit alpha type-4-1 [Oryza sativa subsp. japonica (Rice) [39947]]	BAA96831.1
20S proteasome subunit alpha type-4, PAC1	P	21	50-2	Q94KH7_LOLPR 20S proteasome subunit alpha 3 (Fragment) [Lolium perenne (Perennial ryegrass) [4522]]	AAK53380.1
20S proteasome subunit alpha type-5-B, PAE2	N	26	21-2,28-12,29-13,1D-3	B6T504_MAIZE Proteasome subunit alpha type [Zea mays (Maize) [4577]]	ACG32187.1
20S proteasome subunit alpha type-5-B, PAE2	N	26	29-2	B9T3X8_RICCO Proteasome subunit alpha type [Ricinus communis (Castor bean) [3988]]	EEF29431.1
20S proteasome subunit alpha type-6-B	N	27	48-2,50-1,OG-3	B4F7U0_MAIZE Proteasome subunit alpha type [Zea mays (Maize) [4577]]	ACF78183.1
20S proteasome subunit alpha type-7-B, PAD2	N	27	150-5,184-5,183-3,1D-3	A3FMB9_MAIZE Proteasome subunit alpha type [Zea mays (Maize) [4577]]	ABN50362.1
20S proteasome subunit alpha type-7-B, PAD2	N	27	149-2	PSA7B_ARATH Proteasome subunit alpha type-7-B [Arabidopsis thaliana (Mouse-ear cress) [3702]]	AAC32059.1
20S proteasome subunit alpha type-7-B, PAD2	N	27	152-2	B4FFJ8_MAIZE Putative uncharacterized protein [Zea mays (Maize) [4577]]	ACF80891.1
20S proteasome subunit alpha type-7-B, PAD2	N	27	149-8	PSA7A_ORYSJ Proteasome subunit alpha type-7-A [Oryza sativa subsp. japonica (Rice) [39947]]	BAD08948.1
20S proteasome subunit alpha type-7-B, PAD2	N	27	56-9	C5YH32_SORBI Proteasome subunit alpha type [Sorghum bicolor (Sorghum) (Sorghum vulgare) [4558]]	EES15231.1
20S proteasome subunit beta type 5-A, PBE1	N	30	36-4,39-5,78-3	Q5XUV6_WHEAT Proteasome subunit beta type [Triticum aestivum (Wheat) [4565]]	AAU82107.1
20S proteasome subunit beta type-1	N	24	44-3,46-2	B4FRQ7_MAIZE Proteasome subunit beta type [Zea mays (Maize) [4577]]	ACF84800.1
20S proteasome subunit beta type-1	N	24	47-13,49-2,140-2,1D-2	PSB1_ORYSJ Proteasome subunit beta type-1 [Oryza sativa subsp. japonica (Rice) [39947]]	BAA28276.1
20S proteasome subunit beta type-1	N	20	48-2,49-1	A2Z2V9_ORYSI Putative uncharacterized protein [Oryza sativa subsp. indica (Rice) [39946]]	EAZ09670.1
20S proteasome subunit beta type-1	N	24	49-5	C5X4Q0_SORBI Proteasome subunit beta type [Sorghum bicolor (Sorghum) (Sorghum vulgare) [4558]]	EER99153.1
20S proteasome subunit beta type-2-A, PBD1	N	23	21-2,44-6,46-5,47-5,49-4,20-3,140-2,1D-3,OG-3	Q5XUV7_WHEAT Proteasome subunit beta type [Triticum aestivum (Wheat) [4565]]	AAU82106.1
20S proteasome subunit beta type-3-A, PBC2	N	24	21-2	A3A3U3_ORYSJ Proteasome subunit beta type [Oryza sativa subsp. japonica (Rice) [39947]]	EAZ21982.1
20S proteasome subunit beta type-4, PBG1	N	24	78-11,1D-4,OG-5	Q5XUV5_WHEAT Proteasome subunit beta type [Triticum aestivum (Wheat) [4565]]	AAU82108.1
20S proteasome subunit beta type-6	N	26	163-2,1D-2	A1YKE9_BRASY Proteasome subunit beta type [Brachypodium sylvaticum (False brome) [29664]]	ABL85039.1
20S proteasome subunit beta type-6	N	26	52-4,47-13,140-11,1D-3	Q4TZW1_AEGTA Proteasome subunit beta type [Aegilops tauschii (Tausch&apos;s goatgrass) (Aegilops squarrosa) [37682]]	AAY43813.1
20S proteasome subunit beta type-6	N	26	192-8	Q4TZW3_AEGTA Proteasome subunit beta type [Aegilops tauschii (Tausch&apos;s goatgrass) (Aegilops squarrosa) [37682]]	AAY43812.1
20S proteasome subunit beta type-6	N	17	49-3	B4FA84_MAIZE Putative uncharacterized protein [Zea mays (Maize) [4577]]	ACF79027.1
20S proteasome subunit beta type-7-B, PBB2	N	29	46-4	A2Q2I3_MEDTR Proteasome subunit beta type [Medicago truncatula (Barrel medic) [3880]]	ABN06120.1
26S proteasome AAA-ATPase regulatory subunit RPT1a	N	48	93-3	A1KXD9_LACSA 26S proteasome subunit 7-like protein [Lactuca sativa (Garden lettuce) [4236]]	AAP72957.1
26S proteasome AAA-ATPase regulatory subunit RPT1a	N	48	OG-3	D7TZI9_VITVI Whole genome shotgun sequence of line PN40024, scaffold_2.assembly12x (Fragment) [Vitis vinifera (Grape) [29760]]	CBI35785.3
26S proteasome AAA-ATPase regulatory subunit RPT1a	N	48	147-6,116-9,125-6	C5XFY9_SORBI Putative uncharacterized protein Sb03g030500 [Sorghum bicolor (Sorghum) (Sorghum vulgare) [4558]]	EES01223.1
26S proteasome AAA-ATPase regulatory subunit RPT1a	P	21	78-3	A6N137_ORYSI 26S protease regulatory subunit 7 (Fragment) [Oryza sativa subsp. indica (Rice) [39946]]	ABR25957.1
26S proteasome AAA-ATPase regulatory subunit RPT2a, halted root (HLR)-like (At)	N	50	1D-2	PRS4_ORYSJ 26S protease regulatory subunit 4 homolog OS=Oryza sativa subsp. japonica GN=TBP2 PE=2 SV=2	NP_001060719
26S proteasome AAA-ATPase regulatory subunit RPT2a, halted root (HLR)-like (At)	N	41	146-7,OG-2	A5BEF3_VITVI Putative uncharacterized protein [Vitis vinifera (Grape) [29760]]	CAN78907.1
26S proteasome AAA-ATPase regulatory subunit RPT2a, halted root (HLR)-like (At)	N	41	4-4	B9FV08_ORYSJ Putative uncharacterized protein [Oryza sativa subsp. japonica (Rice) [39947]]	EEE67865.1
26S proteasome AAA-ATPase regulatory subunit RPT3	N	46	6-4,128-2	A9PGI7_POPTR Putative uncharacterized protein [Populus trichocarpa (Western balsam poplar) (Populus balsamiferasubsp. trichocarpa) [3694]]	ABK95490.1
26S proteasome AAA-ATPase regulatory subunit RPT3	N	47	52-2,127-2	B6TDT1_MAIZE 26S protease regulatory subunit 6B [Zea mays (Maize) [4577]]	ACG35264.1
26S proteasome AAA-ATPase regulatory subunit RPT3	N	46	125-2	A9RYX6_PHYPA Predicted protein [Physcomitrella patens subsp. patens [145481]]	EDQ75974.1
26S proteasome AAA-ATPase regulatory subunit RPT3	N	47	125-5	B9SCE5_RICCO 26S protease regulatory subunit 6b, putative [Ricinus communis (Castor bean) [3988]]	EEF38699.1
26S proteasome AAA-ATPase regulatory subunit RPT3-like (At)	N	47	147-1	PRS6B_HELAN 26S protease regulatory subunit 6B homolog [Helianthus annuus (Common sunflower) [4232]]	P85200
26S proteasome AAA-ATPase regulatory subunit RPT4a	N	38	OG-2	B3H533_ARATH Uncharacterized protein At1g45000.2 [Arabidopsis thaliana (Mouse-ear cress) [3702]]	AEE32073.1
26S proteasome AAA-ATPase regulatory subunit RPT4a	N	45	192-4	A5AEB9_VITVI Whole genome shotgun sequence of line PN40024, scaffold_1.assembly12x [Vitis vinifera (Grape) [29760]]	CAN75568.1
26S proteasome AAA-ATPase regulatory subunit RPT4a	N	46	47-7,49-6,1D-2	B8B4N6_ORYSI Putative uncharacterized protein [Oryza sativa subsp. indica (Rice) [39946]]	EEC80947.1
26S proteasome AAA-ATPase regulatory subunit RPT4a	N	50	1D-2	Q8W422_ORYS Os03g0298400 [Oryza sativa Japonica Group]	NP_001049843
26S proteasome AAA-ATPase regulatory subunit RPT4a	P	45	1D-2	Q8W3N8_ORYSJ Os06g0607800 [Oryza sativa Japonica Group]	BAB78495.1
26S proteasome AAA-ATPase regulatory subunit RPT4b	N	45	1D-2	C0J9X5_ORYNI 26S protease regulatory subunit S10B OS=Oryza nivara PE=3 SV=1	ACN85156.1
26S proteasome AAA-ATPase regulatory subunit RPT4b	N	45	48-3,79-5,146-7	B4FTV9_MAIZE 26S protease regulatory subunit S10B [Zea mays (Maize) [4577]]	ACF85552.1
26S proteasome AAA-ATPase regulatory subunit RPT5a	N	48	1D-3	PRS6A_ORYSJ 26S protease regulatory subunit 6A homolog OS=Oryza sativa subsp. japonica GN=TBP1 PE=2 SV=2	BAA04614.1
26S proteasome AAA-ATPase regulatory subunit RPT5a	N	47	47-5,51-2	B7FKW8_MEDTR Putative uncharacterized protein [Medicago truncatula (Barrel medic) [3880]]	ACJ85402.1
26S proteasome AAA-ATPase regulatory subunit RPT5a	N	47	1D-3	A3ACE6_ORYSJ Putative uncharacterized protein OS=Oryza sativa subsp. japonica GN=OsJ_08763 PE=3 SV=1	EAZ24985.1
26S proteasome AAA-ATPase regulatory subunit RPT5a	N	47	9-3,OG-4	PRS6A_BRACM 26S protease regulatory subunit 6A homolog [Brassica campestris (Field mustard) [3711]]	BAA22951.1
26S proteasome AAA-ATPase regulatory subunit RPT5a	N	46	49-2,78-3	A2Y9V7_ORYSI Putative uncharacterized protein [Oryza sativa subsp. indica (Rice) [39946]]	EAY99867.1
26S proteasome AAA-ATPase regulatory subunit RPT5a	N	48	9-2	B9RFB5_RICCO 26S protease regulatory subunit 6a, putative [Ricinus communis (Castor bean) [3988]]	EEF49886.1
26S proteasome AAA-ATPase regulatory subunit RPT5a	P	48	9-23,140-2	D3G8A3_LOLPR 26S protease regulatory subunit-like protein (Fragment) [Lolium perenne (Perennial ryegrass) [4522]]	ADB28898.1
26S proteasome AAA-ATPase regulatory subunit RPT6a	N	44	OG-7	B9STQ0_RICCO 26S protease regulatory subunit, putative [Ricinus communis (Castor bean) [3988]]	EEF33036.1
26S proteasome non-ATPase regulatory subunit RPN1	N	98	1D-6	Q6Z2Z3_ORYSJ Os02g0146700 protein OS=Oryza sativa subsp. japonica GN=OJ1008_C03.11 PE=2 SV=1	BAD13082.1
26S proteasome non-ATPase regulatory subunit RPN1	N	99	1D-4	A2YGN8_ORYSI Putative uncharacterized protein OS=Oryza sativa subsp. indica GN=OsI_24349 PE=4 SV=1	EAZ02249.1
26S proteasome non-ATPase regulatory subunit RPN1	N	97	OG-4	C5XUM4_SORBI Putative uncharacterized protein Sb04g003410 [Sorghum bicolor (Sorghum) (Sorghum vulgare) [4558]]	EES04513.1
26S proteasome non-ATPase regulatory subunit RPN10	N	62	3-3,5-3	A2XEF8_ORYSI Putative uncharacterized protein [Oryza sativa subsp. indica (Rice) [39946]]	EAY89218.1
26S proteasome non-ATPase regulatory subunit RPN11	N	34	121-4	B4FLQ8_MAIZE 26S proteasome non-ATPase regulatory subunit 14 [Zea mays (Maize) [4577]]	ACF83051.1
26S proteasome non-ATPase regulatory subunit RPN11	N	34	49-4	A2Y3X5_ORYSI Putative uncharacterized protein [Oryza sativa subsp. indica (Rice) [39946]]	EAY97785.1
26S proteasome non-ATPase regulatory subunit RPN2	N	109	1D-6	Q01JD9_ORYSA B0402A04.3 protein OS=Oryza sativa GN=B0402A04.3 PE=4 SV=1	CAH67136.1
26S proteasome non-ATPase regulatory subunit RPN2	N	110	82-2	A2XXB6_ORYSI Putative uncharacterized protein [Oryza sativa subsp. indica (Rice) [39946]]	EAY95476.1
26S proteasome non-ATPase regulatory subunit RPN2	N	112	1D-2	F2DBR2_HORVD Predicted protein [Hordeum vulgare subsp. vulgare]	BAK01843.1
26S proteasome non-ATPase regulatory subunit RPN2-like (At)	N	109	83-1	A3AX85_ORYSJ Putative uncharacterized protein [Oryza sativa subsp. japonica (Rice) [39947]]	EAZ31924.1
26S proteasome non-ATPase regulatory subunit RPN5a	N	48	147-2	A3APT6_ORYSJ Putative uncharacterized protein [Oryza sativa subsp. japonica (Rice) [39947]]	EAZ29325.1
26S proteasome non-ATPase regulatory subunit RPN6	N	54	125-2	C6TGF3_SOYBN Putative uncharacterized protein (Fragment) [Glycine max (Soybean) [3847]]	ACU20905.1
26S proteasome non-ATPase regulatory subunit RPN6	N	48	124-2,125-2	B4FF65_MAIZE Putative uncharacterized protein [Zea mays (Maize) [4577]]	ACF80758.1
26S proteasome non-ATPase regulatory subunit RPN6	N	48	125-3,147-3	B6TWL4_MAIZE 26S proteasome non-ATPase regulatory subunit 11 [Zea mays (Maize) [4577]]	ACG41497.1
26S proteasome non-ATPase regulatory subunit RPN6	N	51	6-2	Q0JNL8_ORYSJ Os01g0279200 protein [Oryza sativa subsp. japonica (Rice) [39947]]	BAF04660.1
26S proteasome non-ATPase regulatory subunit RPN6	N	48	125-9	Q7X5X9_ORYSJ Os04g0444600 protein [Oryza sativa subsp. japonica (Rice) [39947]]	BAF14808.1
26S proteasome non-ATPase regulatory subunit RPN6	N	35	21-3,96-2	A2XTW4_ORYSI Putative uncharacterized protein [Oryza sativa subsp. indica (Rice) [39946]]	EAY94274.1
26S proteasome non-ATPase regulatory subunit RPN6	N	48	OG-2	B8AL50_ORYSI Putative uncharacterized protein [Oryza sativa subsp. indica (Rice) [39946]]	EEC75623.1
26S proteasome non-ATPase regulatory subunit RPN7	N	43	146-7	A2X6U4_ORYSI Putative uncharacterized protein [Oryza sativa subsp. indica (Rice) [39946]]	EAY86554.1
2-alkenal reductase-like (At)	N	27	79-1	A8MQM0_ARATH Uncharacterized protein At3g59845.2 [Arabidopsis thaliana (Mouse-ear cress) [3702]]	AEE79977.1
2-hydro-3-deoxyphosphooctonate aldolase	N	30	OG-2	A2Q1V7_MEDTR 2-dehydro-3-deoxyphosphooctonate aldolase [Medicago truncatula (Barrel medic) (Medicago tribuloides) [3880]]	ABN05924.1
2-hydroxyacyl-CoA lyase	N	50	100-2	B7EAG8_ORYSJ cDNA clone:J013001O02, full insert sequence [Oryza sativa subsp. japonica (Rice) [39947]]	BAG89365.1
2-isopropylmalate synthase B	N	69	186-2	B6SWN1_MAIZE 2-isopropylmalate synthase B [Zea mays (Maize) [4577]]	ACG29264.1
2-isopropylmalate synthase B	N	67	97-3,135-2	B6SH97_MAIZE 2-isopropylmalate synthase B [Zea mays (Maize) [4577]]	ACG24230.1
2-isopropylmalate synthase-like (Zm)	N	67	89-1	C5Y4G6_SORBI Putative uncharacterized protein Sb05g002540 [Sorghum bicolor (Sorghum) (Sorghum vulgare) [4558]]	EES07951.1
2-oxoglutarate dehydrogenase E1 component	N	116	1D-5	Q01LD8_ORYSA OSIGBa0096P03.7 protein OS=Oryza sativa GN=OSIGBa0096P03.7 PE=4 SV=1	CAH66433.1
2-oxoglutarate dehydrogenase E1 component	N	116	81-8,114-8,1D-2	B8AT82_ORYSI Putative uncharacterized protein [Oryza sativa subsp. indica (Rice) [39946]]	EEC77180.1
2-oxoglutarate dehydrogenase E1 component	N	116	OG-7	C0PHB0_MAIZE Putative uncharacterized protein [Zea mays (Maize) [4577]]	ACN34576.1
2-oxoglutarate dehydrogenase E2 component	N	48	147-7	Q7XVM2_ORYSJ OSJNBa0072K14.5 protein [Oryza sativa subsp. japonica (Rice) [39947]]	BAF14566.1
2-oxoglutarate/malate translocator	N	32	149-1	Q42422_PANMI 2-oxoglutarate/malate translocator [Panicum miliaceum (Proso millet) (Broomcorn millet) [4540]]	BAA08104.1
2-oxoglutarate/malate translocator, mitochondrial	N	33	1D-2	Q66PW8_SACOF Mitochondrial 2-oxoglutarate/malate translocator OS=Saccharum officinarum PE=2 SV=1	AAU11471.1
2-oxoglutarate/malate translocator, mitochondrial	N	33	150-2	C5YUN5_SORBI Putative uncharacterized protein Sb09g006480 [Sorghum bicolor (Sorghum) (Sorghum vulgare) [4558]]	EES17872.1
3-dehydroquinate synthase	N	47	79-2,94-2,125-4,133-5	A2Z3J8_ORYSI Putative uncharacterized protein [Oryza sativa subsp. indica (Rice) [39946]]	EAZ09909.1
3-deoxy-D-arabino-heptulosonate 7-phosphate synthase	P	30	9-3	Q400R0_LACSA 3-deoxy-7-phosphoheptulonate synthase (Fragment) [Lactuca sativa (Garden lettuce) [4236]]	BAE20407.1
3-deoxy-D-arabino-heptulosonate 7-phosphate synthase	N	25	64-2	B2BFH1_SCUBA 3-deoxy-D-arabino-heptulosonate 7-phosphate synthase (Fragment) [Scutellaria baicalensis (Baical skullcap) [65409]]	ABS58592.1
3-deoxy-D-arabino-heptulosonate 7-phosphate synthase	N	59	127-4	C5X2H5_SORBI Putative uncharacterized protein Sb02g039660 [Sorghum bicolor (Sorghum) (Sorghum vulgare) [4558]]	EER99720.1
3-deoxy-D-arabino-heptulosonate 7-phosphate synthase, plastidic	N	60	68-2	O22407_PETCR Plastidic 3-deoxy-D-arabino-heptulosonate 7-phosphate synthase 2 [Petroselinum crispum (Parsley) (Petroselinum hortense) [4043]]	AAB69320.1
3-dihydroquinate dehydratase/shikimate dehydrogenase	N	57	101-2	B8BM99_ORYSI Putative uncharacterized protein [Oryza sativa subsp. indica (Rice) [39946]]	EEC69419.1
3-dihydroquinate dehydratase/shikimate dehydrogenase	N	55	5-2	B8A8A3_ORYSI Putative uncharacterized protein [Oryza sativa subsp. indica (Rice) [39946]]	EEC70675.1
3-hydroxyisobutyrate dehydrogenase	N	35	56-2	B6TVI5_MAIZE Putative uncharacterized protein [Zea mays (Maize) [4577]]	ACG41118.1
3-hydroxyisobutyryl-CoA hydrolase	N	41	94-2,123-4	B8B475_ORYSI Putative uncharacterized protein [Oryza sativa subsp. indica (Rice) [39946]]	EEC80907.1
3-isopropylmalate dehydrogenase	N	55	123-8	B4FG11_MAIZE Putative uncharacterized protein [Zea mays (Maize) [4577]]	ACF81054.1
3-isopropylmalate dehydrogenase, large subunit	N	56	123-4	Q6Z702_ORYSJ Os02g0125100 protein [Oryza sativa subsp. japonica (Rice) [39947]]	BAD07969.1
3-ketoacyl-ACP synthase (KAS) (Hv)	Y	53	125-2,147-2,115-3,116-8,136-4,1D-5,OG-3	Q40027_HORVU Beta-ketoacyl-ACP synthase [Hordeum vulgare (Barley) [4513]]	CAA84022.1
3-ketoacyl-ACP synthase (KAS) II	N	55	6-2,104-2,79-1	A2YNP7_ORYSI Putative uncharacterized protein [Oryza sativa subsp. indica (Rice) [39946]]	EAZ04708.1
3-ketoacyl-CoA synthase (KCS) 10-like, fiddlehead (FDH)-like, very long-chain fatty acid (VLCFA) condensing enzyme 1--like (At)	N	60	OG-1	C5WVS4_SORBI 3-ketoacyl-CoA synthase [Sorghum bicolor (Sorghum) (Sorghum vulgare) [4558]]	EER95395.1
3-ketoacyl-CoA synthase (KCS), very long chain fatty acid condensing enzyme, fiddlehead (FDH)-like	N	60	1D-8	A9L9S2_HORVU Putative FIDDLEHEAD very long chain fatty acid condensing enzyme FDH;1 OS=Hordeum vulgare PE=2 SV=1	ABG35745.1
3-ketoacyl-CoA thiolase (KAT)	N	48	OG-4	D2KZ12_WHEAT 3-ketoacyl-CoA thiolase-like protein [Triticum aestivum (Wheat) [4565]]	BAI66423.1
3-mercaptopyruvate sulfurtransferase (MST), thiosulfate sulfurtransferase	N	43	OG-3	A2ZMK2_ORYSI Putative uncharacterized protein [Oryza sativa subsp. indica (Rice) [39946]]	EAY83836.1
3-mercaptopyruvate sulfurtransferase (MST), thiosulfate sulfurtransferase	N	43	96-3	A3CJA6_ORYSJ Putative uncharacterized protein [Oryza sativa subsp. japonica (Rice) [39947]]	EAZ21169.1
3-N-debenzoyl-2-deoxytaxol N-benzoyltransferase	N	46	102-2	C5XR12_SORBI Putative uncharacterized protein Sb03g027860 [Sorghum bicolor (Sorghum) (Sorghum vulgare) [4558]]	EES03275.1
3-phosphoadenosine 5-phosphosulfate synthetase 2, bifunctional	N	52	70-5,181-1	B6SRJ5_MAIZE Bifunctional 3-phosphoadenosine 5-phosphosulfate synthetase 2 [Zea mays (Maize) [4577]]	ACG27478.1
3-phosphoglycerate kinase	P	16	102-2	A1X715_TRIMO 3-phosphoglycerate kinase (Fragment) [Triticum monococcum subsp. aegilopoides [52163]]	ABB99614.1
3-phosphoglycerate kinase, cytosolic	P	31	1D-2	Q850M5_AEGTA Phosohoglycerate kinase[Aegilops tauschii subsp. Tauschii]	AAO32639.1
3-phosphoshikimate 1-carboxyvinyltransferase	N	54	102-3,91-1	B5M6A1_WHEAT 3-phosphoshikimate 1-carboxyvinyltransferase [Triticum aestivum (Wheat) [4565]]	ACH72672.1
3-phosphoshikimate 1-carboxyvinyltransferase	P	37	123-4	Q9AT37_LOLRI 3-phosphoshikimate 1-carboxyvinyltransferase (Fragment) [Lolium rigidum (Annual ryegrass) [89674]]	AAK20397.1
4-hydroxyphenylpyruvate dioxygenase	N	41	123-2,147-3,OG-2	A7WK82_WHEAT 4-hydroxyphenylpyruvate dioxygenase [Triticum aestivum (Wheat) [4565]]	CAJ29893.1
4-hydroxyphenylpyruvate dioxygenase	N	47	125-4	Q45FE8_WHEAT 4-hydroxyphenylpyruvate dioxygenase [Triticum aestivum (Wheat) [4565]]	AAZ67144.1
5'-nucleotidase surE	N	33	96-2	B7E331_ORYSJ cDNA clone:001-019-B07, full insert sequence [Oryza sativa subsp. japonica (Rice) [39947]]	BAG86778.1
5-oxoprolinase	N	138	114-8	B9H371_POPTR Predicted protein [Populus trichocarpa (Western balsam poplar) (Populus balsamiferasubsp. trichocarpa) [3694]]	XP_002305860.2
6-phosphogluconate dehydrogenase	N	53	98-4	PREDICTED: hypothetical protein isoform 2 [Vitis vinifera [29760]]UPI00019829AC	XP_002271021.1
6-phosphogluconate dehydrogenase, decarboxylating	N	53	123-6	Q9LI00_ORYSJ 6-phosphogluconate dehydrogenase, decarboxylating [Oryza sativa subsp. japonica (Rice) [39947]]	BAA93024.1
6-phosphogluconate dehydrogenase, decarboxylating	N	54	147-2,116-2,1D-2	A5BGC9_VITVI 6-phosphogluconate dehydrogenase, decarboxylating [Vitis vinifera (Grape) [29760]]	CAN63456.1
6-phosphogluconate dehydrogenase, decarboxylating	N	53	97-6,124-7,125-8	B4FSV6_MAIZE 6-phosphogluconate dehydrogenase, decarboxylating [Zea mays (Maize) [4577]]	ACF85199.1
6-phosphogluconolactonase	N	35	1D-2	6PGL4_ORYSI Probable 6-phosphogluconolactonase 4, chloroplastic OS=Oryza sativa subsp. indica GN=OsI_031067 PE=3 SV=2	BAD33762.1
6-phosphogluconolactonase (PGL) 4-like (Os), chloroplastic	N	29	1D-2	Q69NG5_ORYSJ Os09g0529100 [Oryza sativa Japonica Group]	NP_001063741
ABC transporter, ABC1-like (At)	N	67	137-3	B9EVU0_ORYSJ Putative uncharacterized protein [Oryza sativa subsp. japonica (Rice) [39947]]	EEE54439.1
ABC transporter, ABCB2/MDR2/glyocoprotein2-like (At), MDR-like	N	138	1D-3	C0PDJ8_MAIZE Putative uncharacterized protein OS=Zea mays PE=2 SV=1	ACN33264.1
ABC transporter, ABCE2/RLI2-like (At), RNase L inhibitor (RLI)-like protein	N	68	77-2	B8LR96_PICSI Putative uncharacterized protein [Picea sitchensis (Sitka spruce) [3332]]	ABR18176.1
ABC transporter, ABCF1-like (At)	N	67	OG-2	E4MWC4_THEHA mRNA, clone: RTFL01-05-N20 [Thellungiella halophila (Salt cress) [98038]]	BAJ33907.1
ABC transporter, ABCGI8-like, long after far-red light (LAF) 6-like (At)	N	48	87-2	B4FRX9_MAIZE Putative uncharacterized protein [Zea mays (Maize) [4577]]	ACF84872.1
ABC transporter, multidrug resistance (MDR) family, multidrug/pheromone exporter, AtABCB15-like	N	138	67-1	A9TVR7_PHYPA ATP-binding cassette transporter, subfamily B, member 12, group MDR/PGP protein PpABCB12 [Physcomitrella patens subsp. patens [145481]]	EDQ52465.1
ABC transporter, pleiotropic drug resistance (PDR)-like, OsPDR6-like, EIBI1-like (Hv), ABCG32-like (At)	N	165	1D-1	B8ADJ4_ORYSI Putative uncharacterized protein OS=Oryza sativa subsp. indica GN=OsI_00628 PE=4 SV=1	EEC70041.1
Abscisic acid (ABA) receptor PYR1-like (At), cyclase/dehydrase-like (Zm)	N	28	1D-2	C5WRC2_SORBI Putative uncharacterized protein Sb01g028330 OS=Sorghum bicolor GN=Sb01g028330 PE=4 SV=1	EER94450.1
Abscisic acid (ABA) receptor PYR1-like (At), polyketide cyclase/dehydrase, START domain, PYR/PYL/RCAR family	N	23	1D-2	F2DH71_HORVD Predicted protein [Hordeum vulgare subsp. vulgare]	BAJ94442.1
Abscisic acid (ABA)-insensitive (ABI) 5-binding protein (AFP) A1, AFP-D1 (Ta), Ninja-family protein AFP2-like (At)	N	34	79-2	U7371_WHEAT UPF0737 protein 1 [Triticum aestivum (Wheat) [4565]]	BAG12827.1
Acetohydroxyacid isomeroreductase	N	76	1D-3,OG-2	A2WTA6_ORYSI Putative uncharacterized protein OS=Oryza sativa subsp. indica GN=OsI_03093 PE=4 SV=1	EAY75202.1
Acetohydroxyacid synthase	P	65	117-9,OG-5	Q84U06_WHEAT Acetohydroxyacid synthase (Fragment) [Triticum aestivum (Wheat) [4565]]	AAO53550.1
Acetolactate synthase	N	50	116-2	A5BKL2_VITVI Putative uncharacterized protein [Vitis vinifera (Grape) [29760]]	CAN61470.1
Acetolactate synthase	P	62	100-2	C5J4A0_AEGTA Acetolactate synthase (Fragment) [Aegilops tauschii (Tausch&apos;s goatgrass) (Aegilops squarrosa) [37682]	ACR55068.1
Acetyl-CoA acetyltransferase	N	41	182-2	B4FSN1_MAIZE Putative uncharacterized protein [Zea mays (Maize) [4577]]	ACF85124.1
Acetyl-CoA acetyltransferase	P	44	79-2	Q0J366_ORYSJ Os09g0252100 protein (Fragment) [Oryza sativa subsp. japonica (Rice) [39947]]	BAF24599.1
Acetyl-CoA carboxylase (ACCase), cytosolic	N	251	1D-3	Q41511_WHEAT Cytosolic acetyl-CoA carboxylase OS=Triticum aestivum PE=2 SV=1	AAA19970.1
Acetyl-CoA carboxylase (ACCase), cytosolic	N	251	69-2,OG-5	B2ZGJ3_AEGTA Cytosolic acetyl-CoA carboxylase [Aegilops tauschii (Tausch&apos;s goatgrass) (Aegilops squarrosa) [37682]]	ACD46664.1
Acetyl-CoA carboxylase (ACCase), cytosolic	N	258	81-1	A2Y2U1_ORYSI Putative uncharacterized protein [Oryza sativa subsp. indica (Rice) [39946]]	EAY97401.1
Acetyl-CoA carboxylase (ACCase), plastidic	N	255	83-4,114-19,117-2,1D-6	B2ZGK6_9POAL Plastid acetyl-CoA carboxylase [Triticum urartu [4572]]	ACD46677.1
Acetyl-CoA carboxylase (ACCase), plastidic	N	255	OG-10	B2ZGK8_AEGTA Plastid acetyl-CoA carboxylase [Aegilops tauschii (Tausch&apos;s goatgrass) (Aegilops squarrosa) [37682]]	ACD46679.1
Acetyl-CoA-synthetase (ACS)	N	78	21-3,138-2	B8AIR3_ORYSI Putative uncharacterized protein [Oryza sativa subsp. indica (Rice) [39946]]	NP_001046995
Acetylornithine deacetylase	N	49	44-2,103-2	B6TIJ2_MAIZE Acetylornithine deacetylase [Zea mays (Maize) [4577]]	ACG36925.1
Aconitase	N	98	1D-5	Q84TR4_SOLPN Aconitase (Fragment) OS=Solanum pennellii PE=2 SV=1	AAO62410.1
Aconitase	N	106	1D-2	Q10S34_ORYSJ Os03g0136900 protein OS=Oryza sativa subsp. japonica GN=Os03g0136900 PE=4 SV=1	ABF93861.1
Aconitase	N	107	81-4	Q1KSB0_SORBI Putative uncharacterized protein Sb01g047850 [Sorghum bicolor (Sorghum) (Sorghum vulgare) [4558]]	ABE77202.1
Aconitase	N	107	81-1	D1I6C4_VITVI Whole genome shotgun sequence of line PN40024, scaffold_59.assembly12x (Fragment) [Vitis vinifera (Grape) [29760]]	XP_002279260.1
Aconitase	N	106	124-5,125-2,83-1,69-1,1D-4	B8AMU2_ORYSI Putative uncharacterized protein [Oryza sativa subsp. indica (Rice) [39946]]	EEC74472.1
Aconitase	N	104	114-4	B9FZG0_ORYSJ Putative uncharacterized protein [Oryza sativa subsp. japonica (Rice) [39947]]	EEE68177.1
Aconitase	N	99	124-3	B9N915_POPTR Predicted protein [Populus trichocarpa (Western balsam poplar) (Populus balsamiferasubsp. trichocarpa) [3694]]	XP_006380559.1
Aconitase	N	108	OG-2	C5YIC1_SORBI Putative uncharacterized protein Sb07g005390 [Sorghum bicolor (Sorghum) (Sorghum vulgare) [4558]]	EES14669.1
Aconitase	N	108	OG-5	D7L993_ARALY Putative uncharacterized protein [Arabidopsis lyrata subsp. lyrata [81972]]	EFH59963.1
Aconitase, cytoplasmic	N	98	83-7	ACOC_ORYSJ Putative aconitate hydratase, cytoplasmic [Oryza sativa subsp. japonica (Rice) [39947]]	BAD05751.1
Actin	N	42	1D-11	A7QGQ2_VITVI Chromosome chr12 scaffold_93, whole genome shotgun sequence OS=Vitis vinifera GN=GSVIVT00038431001 PE=3 SV=1	XP_002265476.1
Actin	N	42	1D-13,93-1	Q6F4H4_TOBAC Actin OS=Nicotiana tabacum PE=2 SV=1	BAD27408.1
Actin	N	42	1D-9	A5B0L2_VITVI Chromosome chr8 scaffold_34, whole genome shotgun sequence OS=Vitis vinifera GN=GSVIVT00025385001 PE=3 SV=1	CAN71887.1
Actin	N	42	93-2	ACT_VOLCA Actin [Volvox carteri [3067]]	AAA34243.1
Actin	N	42	91-12,93-23,1D-2	Q5EWZ1_WHEAT Actin [Triticum aestivum (Wheat) [4565]]	AAW78915.1
Actin	N	42	OG-6	B8Y645_HELAN Actin [Helianthus annuus (Common sunflower) [4232]]	ACL27885.1
Actin	N	42	91-2	A5BXV1_VITVI Whole genome shotgun sequence of line PN40024, scaffold_19.assembly12x [Vitis vinifera (Grape) [29760]	CAN83697.1
Actin	N	43	126-6	A2ZN74_ORYSI Putative uncharacterized protein [Oryza sativa subsp. indica (Rice) [39946]]	EAY84058.1
Actin	N	42	102-6	A3CF85_ORYSJ Putative uncharacterized protein [Oryza sativa subsp. japonica (Rice) [39947]]	EAZ19748.1
Actin	N	46	90-5	B9FYZ4_ORYSJ Putative uncharacterized protein [Oryza sativa subsp. japonica (Rice) [39947]]	EEE68011.1
Actin	N	39	126-3	C5X0D4_SORBI Putative uncharacterized protein Sb01g020520 [Sorghum bicolor (Sorghum) (Sorghum vulgare) [4558]]	EER91551.1
Actin	N	42	93-3	C5YYR1_SORBI Putative uncharacterized protein Sb09g021660 [Sorghum bicolor (Sorghum) (Sorghum vulgare) [4558]]	EES19603.1
Actin	N	42	OG-1	ACT6_SOLTU Actin-71 [Solanum tuberosum (Potato) [4113]]	CAA39279.1
Actin	N	42	1D-6	A9P886_POPTR Putative uncharacterized protein [Populus basamifera subsp.trichocarpa]	ABK92589.1
Actin	P	6	OG-1	A5J089_POPEU Actin-like protein (Fragment) [Populus euphratica (Euphrates poplar) [75702]]	ABF69255.1
Actin	N	32	70-4,39-1,136-1	A1Y2A0_9ERIC Actin (Fragment) [Aegiceras corniculatum [59970]]	ABI14668.1
Actin	N	42	93-2	B4G1E1_MAIZE Putative uncharacterized protein [Zea mays (Maize) [4577]]	ACF88184.1
Actin	N	42	123-2,OG-2	C3TX68_BRASY Actin [Brachypodium sylvaticum (False brome) [29664]]	ACO87663.1
Actin	N	42	OG-1	A7L5W3_MUSAC Actin [Musa acuminata (Banana) (Musa cavendishii) [4641]]	ABS11262.1
Actin	P	31	44-4	A8D2F7_NELNU Actin (Fragment) [Nelumbo nucifera (Sacred lotus) [4432]]	ABV44412.1
Actin	P	41	93-1	Q9SWW9_SELAP Actin (Fragment) [Selaginella apoda (Meadow spike moss) (Lycopodium apodum) [39585]]	AAD48334.1
Actin (Nt)	P	37	93-1	ACT4_TOBAC Actin-66 (Fragment) [Nicotiana tabacum (Common tobacco) [4097]]	AAB40087.1
Actin beta chain	P	22	96-5	C9E3F5_AGRCR Truncated beta-actin (Fragment) [Agropyron cristatum (Crested wheatgrass) [4593]]	ACV71031.1
Actin-1 (Os)	N	42	1D-2	ACT1_ORYSJ Actin-1 OS=Oryza sativa subsp. japonica GN=ACT1 PE=2 SV=1	BAC76319.1
Actin-101 (St)	N	42	94-5	ACT13_SOLTU Actin-101 [Solanum tuberosum (Potato) [4113]]	CAA39281.1
Actin-2 (Os)	N	42	21-5	ACT2_ORYSJ Actin-2 [Oryza sativa subsp. japonica (Rice) [39947]]	CAA33873.1
Actin-2 (Zm)	N	42	131-4	B6SI11_MAIZE Actin-2 [Zea mays (Maize) [4577]]	ACG24494.1
Actin-5 (Pt)	N	42	20-4,103-3	A9P810_POPTR Actin 5 [Populus trichocarpa (Western balsam poplar) (Populus balsamiferasubsp. trichocarpa) [3694]]	ABK92513.1
Actin-51 (Sl)	P	37	93-2	ACT2_SOLLC Actin-51 (Fragment) [Solanum lycopersicum (Tomato) (Lycopersicon esculentum) [4081]]	AAB40094.1
Actin-58 (St)	N	42	123-12	ACT3_SOLTU Actin-58 [Solanum tuberosum (Potato) [4113]]	CAA39278.1
Actin-7 (Os)	N	42	93-2	Q67G20_ORYSJ Actin-7, putative, expressed [Oryza sativa subsp. japonica (Rice) [39947]]	AAO62546.1
Actin-7 (Zm)	N	42	181-5	B4FRH8_MAIZE Actin-7 [Zea mays (Maize) [4577]]	ACF84721.1
Actin-depolymerizing factor (ADF)	N	16	38-1	B9T4D2_RICCO Actin depolymerizing factor, putative [Ricinus communis (Castor bean) [3988]]	EEF29273.1
Actin-depolymerizing factor (ADF) 6	N	17	37-2	B4FTP0_MAIZE Actin-depolymerizing factor 6 [Zea mays (Maize) [4577]]	ACF85483.1
Actin-depolymerizing factor (ADF), WCOR719	N	16	1D-2	Q43655_WHEAT WCOR719 OS=Triticum aestivum GN=Wcor719 PE=2 SV=1	AAC49404.1
Actin-related protein	N	49	91-2	B4FNB4_MAIZE Putative uncharacterized protein [Zea mays (Maize) [4577]]	ACF83607.1
Actin-related protein	N	117	83-4	B8AD82_ORYSI Putative uncharacterized protein [Oryza sativa subsp. indica (Rice) [39946]]	EEC69929.1
Activator of heat shock protein (HSP) 90 ATPase	N	24	44-3	D2E9R5_DACGL Activator of 90 kDa heat shock protein ATPase [Dactylis glomerata (Orchard grass) (Cock&apos;s-foot grass) [4509]]	ADA68359.1
Activator of heat shock protein (HSP) 90 ATPase homolog 1-like (Os)	N	48	94-1	A2YW01_ORYSI Putative uncharacterized protein [Oryza sativa subsp. indica (Rice) [39946]]	EAZ07262.1
Acyl-ACP desaturase	N	46	180-2	D8L9I3_WHEAT Acyl-desaturase, chloroplast,putative,expressed [Triticum aestivum (Wheat) [4565]]	CBH32533.1
Acyl-CoA oxidase	N	76	78-2	B6U7U8_MAIZE Acyl-coenzyme A oxidase 2 [Zea mays (Maize) [4577]]	ACG45431.1
Acyl-CoA oxidase	N	72	79-2	O23977_HORVU Putative acyl-CoA oxidase [Hordeum vulgare (Barley) [4513]]	CAA04688.1
Acyltransferase 4 (Ta), taxadien-5-alpha-o1 O-acetyltransferase-like (Os)	N	46	125-4,OG-4	A6Q0N9_WHEAT Putative acyl transferase 4 [Triticum aestivum (Wheat) [4565]]	CAO77315.1
Acyltransferase, AER-like (Os), defective in cuticular ridges (DCR)/Permeable leaves (PEL) 3-like (At)	N	50	97-3,101-2,121-5,4-1,124-1	C5YMV0_SORBI Putative uncharacterized protein Sb07g023870 [Sorghum bicolor (Sorghum) (Sorghum vulgare) [4558]]	EES14067.1
Acyltransferase, AER-like (Os), defective in cuticular ridges (DCR)/Permeable leaves (PEL) 3-like (At)	N	48	97-2,98-3	B4F922_MAIZE Acyltransferase [Zea mays (Maize) [4577]]	ACF78615.1
Acyltransferase, BADH, defective in cuticular ridges (DCR)-like (At)	N	48	1D-2	F2E351_HORVD Predicted protein [Hordeum vulgare subsp. vulgare]	BAK01773.1
Adaptin	N	104	114-2	A2WYB1_ORYSI Putative uncharacterized protein [Oryza sativa subsp. indica (Rice) [39946]]	EAY76957.1
Adaptin ear-binding coat-associated protein (NECAP) 1-like (Zm, At)	N	33	126-5	A2ZVD7_ORYSJ Putative uncharacterized protein [Oryza sativa subsp. japonica (Rice) [39947]]	EAZ12684.1
Adaptin, AP complex beta-adaptin protein-like	N	99	1D-2	B8APS8_ORYSI Putative uncharacterized protein OS=Oryza sativa subsp. indica GN=OsI_11602 PE=4 SV=1	EEC75272.1
Adaptin, beta	N	99	1D-3	Q10LA0_ORYSJ Adapter-related protein complex 1 beta 1 subunit, putative, expressed OS=Oryza sativa subsp. japonica GN=LOC_Os03g23950 PE=4 SV=1	ABF96009.1
Adehyde dehydrogenase, WIS1	N	61	64-2,100-2	Q8W0Q1_WHEAT Putative aldehyde dehydrogenase WIS1 [Triticum aestivum (Wheat) [4565]]	AAL70109.1
Adenine nucleotide translocator (St)	N	42	1D-2	P93767_SOLLC ADP/ATP translocator OS=Solanum lycopersicum PE=2 SV=1	AAB49700.1
Adenine nucleotide translocator (Ta)	N	36	186-1,OG-2	Q41628_TRITU ATP/ADP carrier protein [Triticum turgidum (Poulard wheat) (Rivet wheat) [4571]]	CAA56325.1
Adenine nucleotide translocator (Tt)	N	36	130-8,1D-8,OG-6	ADT1_WHEAT ADP,ATP carrier protein 1, mitochondrial [Triticum aestivum (Wheat) [4565]]	CAA65119.1
Adenine nucleotide translocator (Zm)	N	42	186-9	ADT1_MAIZE ADP,ATP carrier protein 1, mitochondrial [Zea mays (Maize) [4577]]	CAA40781.1
Adenine phosphoribosyltransferase	N	23	48-2	B8AFF1_ORYSI Putative uncharacterized protein [Oryza sativa subsp. indica (Rice) [39946]]	EEC73590.1
Adenosine kinase	N	37	179-4,39-3,1D-3,OG-3	B4FFH8_MAIZE Adenosine kinase 2 [Zea mays (Maize) [4577]]	ACF80871.1
Adenosine kinase	N	37	106-2	C5YCD5_SORBI Putative uncharacterized protein Sb06g022730 [Sorghum bicolor (Sorghum) (Sorghum vulgare) [4558]]	EES12520.1
Adenosine kinase	P	36	1D-3	Q9XGC6_MAIZE Adenosine kinase (Fragment) OS=Zea mays PE=2 SV=1	CAB40376.1
Adenosine kinase	P	41	21-4,44-2,OG-2	Q0DZE5_ORYSJ Os02g0625500 protein (Fragment) [Oryza sativa subsp. japonica (Rice) [39947]]	BAF09393.2
Adenosine kinase 2-like	N	37	1D-2	I1IBR3_BRADI PREDICTED: adenosine kinase 2-like [Brachypodium distachyon]	XP_003575395
Adenosine kinase-like	N	37	1D-1	Hypothetical protein SORBIDRAFT_06g022730 [Sorghum bicolor]	DAA36921.1
Adenosine nucleotide translocator, mitochondrial	N	42	1D-3	P93767_SOLLC ADP/ATP translocator [Solanum lycopersicum]	NP_001234018.1
Adenylate kinase	N	26	1D-3	B9RAI9_RICCO Adenylate kinase 1, putative OS=Ricinus communis GN=RCOM_1506690 PE=3 SV=1	EEF51816.1
Adenylate kinase	N	24	185-6	A2XA82_ORYSI Putative uncharacterized protein [Oryza sativa subsp. indica (Rice) [39946]]	EAY87742.1
Adenylate kinase	N	29	21-4,44-2	A2YNV2_ORYSI Putative uncharacterized protein [Oryza sativa subsp. indica (Rice) [39946]]	EAZ04763.1
Adenylate kinase	P	23	OG-3	E5GBV2_CUCME Adenylate kinase (Fragment) [Cucumis melo subsp. melo [412675]]	ADN33951.1
Adenylate kinase	N	24	44-8	C5XTL6_SORBI Putative uncharacterized protein Sb04g034900 [Sorghum bicolor (Sorghum) (Sorghum vulgare) [4558]]	EES05888.1
Adenylate kinase	N	26	184-2	D8RPI5_SELML Putative uncharacterized protein [Selaginella moellendorffii (Spikemoss) [88036]]	EFJ26263.1
Adenylosuccinate synthetase	N	53	125-2	C5WVW2_SORBI Adenylosuccinate synthetase [Sorghum bicolor (Sorghum) (Sorghum vulgare) [4558]]	EER92769.1
Adenylosuccinate synthetase, chloroplastic	P	51	21-2,123-2,124-3,125-14,147-2,OG-5	PURA_WHEAT Adenylosuccinate synthetase, chloroplastic (Fragment) [Triticum aestivum (Wheat) [4565]]	AAB16829.1
ADP-glucose pyrophosphorylase family protein (Os)	N	40	115-5	Q10Q59_ORYSJ ADP-glucose pyrophosphorylase family protein, putative, expressed [Oryza sativa subsp. japonica (Rice) [39947]]	ABF94573.1
ADP-glucose pyrophosphorylase, large subunit (Ta)	P	33	124-1	O22593_WHEAT Glucose-1-phosphate adenylyltransferase (Fragment) [Triticum aestivum (Wheat) [4565]]	AAB82604.1
ADP-ribosylation factor (ARF) (Ta), ARFA1F (At)	N	21	1D-6	Q5XUV1_WHEAT ADP-ribosylation factor OS=Triticum aestivum PE=2 SV=1	AAU82112.1
ADP-ribosylation factor (ARF) 8B-like (Zm), ARFA1C (At)	N	21	1D-2	Q10QD5_ORYSJ Os03g0200800 protein OS=Oryza sativa subsp. japonica GN=Os03g0200800 PE=2 SV=1	ABF94494.1
ADP-ribosylation factor (ARF), ARFA1E-like (At)	N	21	1D-5	A1YN05_BRACM ADP-ribosylation factor-like protein OS=Brassica campestris PE=2 SV=1	ABL97964.1
ADP-ribosylation factor (ARF), ARFA1F (At)	N	25	39-2,72-3	A2XN99_ORYSI Putative uncharacterized protein [Oryza sativa subsp. indica (Rice) [39946]]	EAY92309.1
ADP-ribosylation factor (ARF), ARFA1F (At)	N	25	OG-5	A2ZRJ6_ORYSJ Putative uncharacterized protein [Oryza sativa subsp. japonica (Rice) [39947]]	EAZ11343.1
ADP-ribosylation factor (ARF)-like (Os), ARFB1B (At)	N	22	39-4	B4FBG7_MAIZE Putative uncharacterized protein [Zea mays (Maize) [4577]]	ACF79460.1
Alanine aminotransferase	N	53	116-3,OG-3	Q338N8_ORYSJ Alanine aminotransferase [Oryza sativa subsp. japonica (Rice) [39947]]	ABB47494.1
Alanine aminotransferase	N	53	116-3	B6TXZ8_MAIZE Alanine aminotransferase 2 [Zea mays (Maize) [4577]]	ACG41981.1
Alanine aminotransferase	N	59	91-2,103-2	B8B8K7_ORYSI Putative uncharacterized protein [Oryza sativa subsp. indica (Rice) [39946]]	EEC82447.1
Alanine aminotransferase	P	12	90-2,91-3	Q70AI4_WHEAT Putative alanine aminotransferase (Fragment) [Triticum aestivum (Wheat) [4565]]	CAE54279.1
Alanine aminotransferase 2 (Hv)	N	53	104-3,128-3,116-17,OG-2	ALA2_HORVU Alanine aminotransferase 2 [Hordeum vulgare (Barley) [4513]]	CAA81231.1
Alanine aminotransferase-like (Os)	N	53	1D-1	Q94HC5_ORYSJ Putative alanine aminotransferase OS=Oryza sativa subsp. japonica GN=OSJNBb0061I18.10 PE=4 SV=1	AAK52114.1
Alba DNA/RNA-binding	N	18	1D-2	A5APG5_VITVI Putative uncharacterized protein OS=Vitis vinifera GN=VITISV_012496 PE=4 SV=1	CAN60466.1
Alba DNA/RNA-binding	P	8	37-4	Q0E2Z3_ORYSJ Os02g0202500 protein (Fragment) [Oryza sativa subsp. japonica (Rice) [39947]]	BAF08145.1
Alcohol dehydrogenase, ADH1	N	41	182-6,70-4,OG3	A9U8F7_TRIMO Alcohol dehydrogenase ADH1 [Triticum monococcum subsp. aegilopoides [52163]]	ABL74251.1
Alcohol dehydrogenase, ADH1A	N	41	79-5	A9U8G4_WHEAT Alcohol dehydrogenase ADH1A [Triticum aestivum (Wheat) [4565]]	ABL74258.1
Alcohol dehydrogenase, class 3	N	41	78-2,79-2	C5XVU9_SORBI Putative uncharacterized protein Sb04g037050 [Sorghum bicolor (Sorghum) (Sorghum vulgare) [4558]]	EES06008.1
Alcohol dehydrogenase, class 3 (Os)	N	41	136-1	ADHX_ORYSI Alcohol dehydrogenase class-3 [Oryza sativa subsp. indica (Rice) [39946]]	AAB19117.1
Aldehyde dehydrogenase	N	35	6-3	Q53NG7_ORYSJ Aldehyde dehydrogenase family protein, expressed [Oryza sativa subsp. japonica (Rice) [39947]]	AAY23279.1
Aldehyde dehydrogenase	N	54	72-2,138-3	B6TB11_MAIZE Aldehyde dehydrogenase family 7 member A1 [Zea mays (Maize) [4577]]	ACG34294.1
Aldehyde dehydrogenase	N	50	96-2,62-3,117-3,139-3	A2Z1P2_ORYSI Putative uncharacterized protein [Oryza sativa subsp. indica (Rice) [39946]]	EAZ09253.1
Aldehyde dehydrogenase	N	50	6-2	A2ZIM0_ORYSI Putative uncharacterized protein [Oryza sativa subsp. indica (Rice) [39946]]	EAY82454.1
Aldehyde dehydrogenase 7b (Ta)	N	54	OG-2	D9IFB7_WHEAT Aldehyde dehydrogenase 7b [Triticum aestivum (Wheat) [4565]]	ADJ67791.1
Aldehyde dehydrogenase, cytosolic (Os)	N	51	101-1	A2YEL9_ORYSI Putative uncharacterized protein [Oryza sativa subsp. indica (Rice) [39946]]	EAZ01530.1
Aldehyde dehydrogenase, mitochondrial	N	59	96-2,124-10,OG-3	Q8LST6_SECCE Mitochondrial aldehyde dehydrogenase [Secale cereale (Rye) [4550]]	BAB92017.1
Aldehyde dehydrogenase, mitochondrial, ALDH2 (Hv)	N	59	12-1	Q93XI6_HORVU Mitochondrial aldehyde dehydrogenase ALDH2 [Hordeum vulgare (Barley) [4513]]	BAB62757.1
Aldo/keto reductase, auxin-induced protein PCNT115-like (Zm)	N	32	133-2	A2Q5A9_MEDTR Aldo/keto reductase [Medicago truncatula (Barrel medic) [3880]]	ABN08809.1
Aldo/keto reductase, auxin-induced protein PCNT115-like (Zm)	N	32	64-5	B6TJT2_MAIZE Auxin-induced protein PCNT115 [Zea mays (Maize) [4577]]	ACG37365.1
Aldo/keto reductase, auxin-induced protein PCNT115-like (Zm)	N	32	64-2,145-2	B8ABW6_ORYSI Putative uncharacterized protein [Oryza sativa subsp. indica (Rice) [39946]]	EEC71097.1
Aldo/keto reductase, auxin-induced protein PCNT115-like (Zm)	N	32	106-10	B9G5S1_ORYSJ Putative uncharacterized protein [Oryza sativa subsp. japonica (Rice) [39947]]	EEE50968.1
Aldo/keto reductase, auxin-induced protein PCNT115-like (Zm)	N	32	106-3	C5Z396_SORBI Putative uncharacterized protein Sb10g001900 [Sorghum bicolor (Sorghum) (Sorghum vulgare) [4558]]	EER87770.1
Aldo/keto reductase, auxin-induced protein PCNT115-like (Zm)	N	38	49-1	A9NQB7_PICSI Putative uncharacterized protein [Picea sitchensis (Sitka spruce) [3332]]	ABK22828.1
Aldo/keto reductase, NADP-dependent oxidoreductase domain, potassium channel, beta subunit, voltage-gated (Zm)	N	29	65-1	B4FMY9_MAIZE Putative uncharacterized protein [Zea mays (Maize) [4577]]	ACF83482.1
Aldose reductase	N	34	51-2,65-8,67-3,65-1	B4FID4_MAIZE Putative uncharacterized protein [Zea mays (Maize) [4577]]	ACF81877.1
Aldose reductase	N	36	63-3	B7EYZ0_ORYSJ cDNA clone:001-207-F04, full insert sequence [Oryza sativa subsp. japonica (Rice) [39947]]	BAG97587.1
Aldose reductase	N	32	104-3,105-4	C5YZ75_SORBI Putative uncharacterized protein Sb09g022350 [Sorghum bicolor (Sorghum) (Sorghum vulgare) [4558]]	EES19637.1
Allene oxide cyclase (Hv)	N	26	164-1	Q711R0_HORVU Allene oxide cyclase [Hordeum vulgare (Barley) [4513]]	CAC83766.1
Allene oxide oxydase (AOS) (Ta), cytochrome P450 (CYP) 74a	P	45	1D-2	H6UV55_WHEAT Allene oxide synthase, partial [Triticum aestivum]	AFA28142.1
Allene oxide oxydase (AOS), cytochrome P450 (CYP) 74a	N	50	6-7,68-7,78-2,127-8,128-9,149-1	Q9M4C7_HORVU Allene oxide synthase [Hordeum vulgare (Barley) [4513]]	CAB86383.1
Allene oxide oxydase (AOS), cytochrome P450 (CYP) 74a	N	50	127-2,128-4,OG-4	Q9M4B1_HORVU Allene oxide synthase [Hordeum vulgare (Barley) [4513]]	CAB86384.1
Allene oxide oxydase (AOS), cytochrome P450 (CYP) 74a	N	50	68-2,127-2	B9F6K7_ORYSJ Putative uncharacterized protein [Oryza sativa subsp. japonica (Rice) [39947]]	EEE58630.1
Allene oxide oxydase (AOS), cytochrome P450 (CYP) 74a	N	50	172-2	C5WSL1_SORBI Putative uncharacterized protein Sb01g042270 [Sorghum bicolor (Sorghum) (Sorghum vulgare) [4558]]	EER95235.1
Alpha-1,3-glucosidase	Y	103	83-5,114-3,1D-2	B5U8Z1_HORVU Alpha-glucosidase like protein [Hordeum vulgare (Barley) [4513]]	BAG72145.1
Alpha-1,4-glucan-protein synthase 1-like (Zm), UDP-arabinopyranose mutase 3-like, reversibly glycosylated polypeptide 3-like (At)	N	41	79-1	PREDICTED: hypothetical protein [Vitis vinifera [29760]]	XP_002263490.1
Alpha-galactosidase	Y	56	52-3,68-4,180-7,106-6,107-4,72-1	B8BHM9_ORYSI Putative uncharacterized protein [Oryza sativa subsp. indica (Rice) [39946]]	EEC67231.1
Alpha-galactosidase	Y	48	180-2	D7M1B5_ARALY Alpha-galactosidase 1 [Arabidopsis lyrata subsp. lyrata [81972]]	EFH49614.1
Alpha-glucan phosphorylase, starch phosphorylase	N	94	83-3	PHSH_WHEAT Alpha-glucan phosphorylase, H isozyme [Triticum aestivum (Wheat) [4565]]	AAF82787.1
Alpha-glucan phosphorylase, starch phosphorylase	N	94	OG-3	D8L9G6_WHEAT Phosphorylase [Triticum aestivum (Wheat) [4565]]	CBH32515.1
Alpha-glucan phosphorylase, starch phosphorylase	P	48	1D-2	Q84P16_WHEAT Phosphorylase (Fragment) OS=Triticum aestivum PE=2 SV=1	AAP03064.1
Alpha-glucan phosphorylase-like (Hv,Ta), starch phosphorylase-like, cytosolic (Ta)	P	44	54-1	C3W8P0_HORVD Phosphorylase (Fragment) [Hordeum vulgare var. distichum (Two-rowed barley) [112509]]	CAX51384.1
Alpha-glucosidase, alpha-xylosidase	Y	103	69-3	B8AD31_ORYSI Putative uncharacterized protein [Oryza sativa subsp. indica (Rice) [39946]]	EEC69878.1
Alpha-mannosidase	Y	114	117-2	B8BKT7_ORYSI Putative uncharacterized protein [Oryza sativa subsp. indica (Rice) [39946]]	EEC68272.1
Alpha-xylosidase	Y	105	68-3	B5U8Y9_HORVU Alpha-glucosidase [Hordeum vulgare (Barley) [4513]]	BAG72143.1
Alternative splicing regulator (Ta), transformer-SR ribonucleoprotein-like (Os), RRM motif	N	29	144-2	Q2QKB8_WHEAT Alternative splicing regulator [Triticum aestivum (Wheat) [4565]]	AAY84876.1
Aluminum-induced protein, stem-specific protein TSJT1-like (Os), WALI7-like (Os), DUF3700	N	31	21-1	A2XLW7_ORYSI Putative uncharacterized protein [Oryza sativa subsp. indica (Rice) [39946]]	EAY91827.1
Amine oxidase	N	41	67-3	Q10CG2_ORYSJ Os03g0784000 protein [Oryza sativa subsp. japonica (Rice) [39947]]	ABF99212.1
Amino acid selective channel protein	N	15	173-2	O82688_HORVU Amino acid selective channel protein [Hordeum vulgare (Barley) [4513]]	CAA09867.1
Aminoacylase, peptidase M20/M25/M40 family protein (At)	Y	50	97-2,123-1	B6T4W6_MAIZE Aminoacylase-1 [Zea mays (Maize) [4577]]	ACG32149.1
Aminoimidazolecarboximide ribonucleotide transfomylase	N	63	100-3	B8BBZ9_ORYSI Putative uncharacterized protein [Oryza sativa subsp. indica (Rice) [39946]]	EEC83089.1
Amylogenin	N	39	106-22,107-4,OG-1	Q9ZR34_WHEAT Amylogenin [Triticum aestivum (Wheat) [4565]]	ADK56175.1
Anion channel, voltage dependent anion channel (VDAC)	P	29	152-2,151-7	Q41590_WHEAT Voltage dependent anion channel (VDAC) (Fragment) [Triticum aestivum (Wheat) [4565]]	CAA57647.1
Annexin	N	35	65-3,134-1	B4FHT1_MAIZE Putative uncharacterized protein [Zea mays (Maize) [4577]]	ACF81674.1
Annexin	N	35	56-3	A2X9Q4_ORYSI Putative uncharacterized protein [Oryza sativa subsp. indica (Rice) [39946]]	ADE61246.1
Annexin	N	35	52-3,56-11	C5XYN4_SORBI Putative uncharacterized protein Sb04g027590 [Sorghum bicolor (Sorghum) (Sorghum vulgare) [4558]]	EES05513.1
Annexin p33 (Zm)	N	36	OG-3	Q43863_MAIZE Annexin p33 [Zea mays (Maize) [4577]]	CAA66900.2
Annexin p35 (Zm)	N	35	1D-3	Q43864_MAIZE Annexin p35 OS=Zea mays PE=2 SV=1	CAA66901.1
Apoptosis-linked gene (ALG) 2/programmed cell death protein (PDCD) 6-interacting protein X (AIP/ALIX) (Zm,At)	N	97	69-7	A2Z8X6_ORYSI Putative uncharacterized protein [Oryza sativa subsp. indica (Rice) [39946]]	EAY79060.1
Aquaporin (Ta)	N	31	1D-2	C9E2R2_WHEAT Aquaporin OS=Triticum aestivum PE=2 SV=1	ACV60508.1
Aquaporin, plasma membrane intrinsic protein (PIP)	N	30	1D-3	A7J2I3_WHEAT Plasma membrane intrinsic protein OS=Triticum aestivum GN=AQP4 PE=2 SV=1	ABI96815.1
Arabinogalactan protein (AGP), fasciclin-like protein, FLA10	Y	28	1-2,1D-2	Q06I96_WHEAT Fasciclin-like protein FLA10 [Triticum aestivum (Wheat) [4565]]	ABI95400.1
Arabinogalactan protein (AGP), fasciclin-like protein, FLA23	Y	27	4-2,1D-2	Q06I83_WHEAT Fasciclin-like protein FLA23 [Triticum aestivum (Wheat) [4565]]	ABI95413.1
Arabinogalactan protein (AGP), fasciclin-like protein, FLA3	Y	44	1-3,3-2,85-2,116-3,1D-3,OG-5	Q06IA3_WHEAT Fasciclin-like protein FLA3 [Triticum aestivum (Wheat) [4565]]	ABI95393.1
Arabinogalactan protein (AGP), fasciclin-like protein, FLA5	Y	44	1-3,89-2,134-2,OG-2	Q06IA1_WHEAT Fasciclin-like protein FLA5 [Triticum aestivum (Wheat) [4565]]	ABI95395.1
Arabinogalactan protein (AGP)-like (Zm)	N	23	78-2	A2Z4X8_ORYSI Putative uncharacterized protein [Oryza sativa subsp. indica (Rice) [39946]]	EAY77662.1
Arabinose kinase	N	109	OG-7	B8AHF2_ORYSI Putative uncharacterized protein [Oryza sativa subsp. indica (Rice) [39946]]	EEC72458.1
ARF GTPase activating protein (ARFGAP), C2 calcium/lipid-binding domain, CaLB, ZAC-like (Os), AGD12-like (At)	N	35	96-2	A2X226_ORYSI Putative uncharacterized protein [Oryza sativa subsp. indica (Rice) [39946]]	EAY84886.1
ARF GTPase activating protein (ARFGAP), ZIGA2-like (Os), AGD6-like, AGD7-like (At)	N	49	124-2	B6TT21_MAIZE DNA binding protein [Zea mays (Maize) [4577]]	ACG40254.1
Argininosuccinate lyase	N	58	6-3,39-3,5-1	B4FAV4_MAIZE Argininosuccinate lyase [Zea mays (Maize) [4577]]	ACF79247.1
Argininosuccinate synthase	N	52	125-7	A2ZJA1_ORYSI Argininosuccinate synthase [Oryza sativa subsp. indica (Rice) [39946]]	EAY82685.1
Argonaute, AGO4-like (Os,At)	N	103	64-2,180-2,107-2	B9HK80_POPTR Argonaute protein group [Populus trichocarpa (Western balsam poplar) (Populus balsamiferasubsp. trichocarpa) [3694]]	EEE88323.1
Argonaute, AGO4-like (Os,At)	N	111	1D-2	A2ZRR6_ORYSJ Putative uncharacterized protein OS=Oryza sativa subsp. japonica GN=OsJ_01274 PE=4 SV=1	EAZ11413.1
Argonaute, AGO4-like (Os,At)	N	102	48-2	Q01MP5_ORYSA H0820C10.3 protein [Oryza sativa (Rice) [4530]]	CAH65970.1
Argonaute, AGO4-like (Os,At)	N	101	1D-3	C0HGZ0_MAIZE Putative uncharacterized protein OS=Zea mays PE=2 SV=1	ACN26293.1
Armadillo type fold, CLASP domain	N	37	91-3	A2YXG9_ORYSI Putative uncharacterized protein [Oryza sativa subsp. indica (Rice) [39946]]	EAZ07780.1
Arogenate dehydrogenase	N	40	129-2,133-2,154-2,65-4	B4FY98_MAIZE Putative uncharacterized protein [Zea mays (Maize) [4577]]	ACF87091.1
Arogenate dehydrogenase	N	40	65-2	A5BV13_VITVI Putative uncharacterized protein [Vitis vinifera (Grape) [29760]]	CAN77302.1
Ascorbate peroxidase	N	28	21-12,38-3,44-7,154-4,19-7,30-3,31-4,1D-4	Q945R5_HORVU Ascorbate peroxidase [Hordeum vulgare (Barley) [4513]]	AAL08496.1
Ascorbate peroxidase	N	27	46-5,48-16,49-2,154-2,47-1,51-1,1D-3	O23983_HORVU Ascorbate peroxidase [Hordeum vulgare (Barley) [4513]]	CAA06996.1
Ascorbate peroxidase	N	38	186-2	B8AU10_ORYSI Putative uncharacterized protein [Oryza sativa subsp. indica (Rice) [39946]]	EEC77311.1
Ascorbate peroxidase	P	27	46-2,48-3,1D-11,OG-6	C3VQ52_WHEAT Ascorbate peroxidase (Fragment) [Triticum aestivum (Wheat) [4565]]	ACO90196.1
Ascorbate peroxidase, cytosolic	N	27	48-2	APX2_ORYSJ L-ascorbate peroxidase 2, cytosolic [Oryza sativa subsp. japonica (Rice) [39947]]	BAB20889.1
Ascorbate peroxidase, cytosolic, APx1 (Zm)	N	27	44-2,155-2	B6TM55_MAIZE APx1-Cytosolic Ascorbate Peroxidase [Zea mays (Maize) [4577]]	ACG38188.1
Ascorbate peroxidase, peroxisomal	N	32	184-2,149-4	A5JPR2_WHEAT Peroxisomal ascorbate peroxidase [Triticum aestivum (Wheat) [4565]]	ABQ53157.1
Asparate aminotransferase	N	45	125-3	Q25C96_HORVU Putative asparate aminotransferase [Hordeum vulgare (Barley) [4513]]	BAE86874.1
Aspartate aminotransferase	N	48	79-3,133-4	B4F9G1_MAIZE Aspartate aminotransferase [Zea mays (Maize) [4577]]	ACF78754.1
Aspartate aminotransferase	N	48	107-3	B8B3J3_ORYSI Aspartate aminotransferase [Oryza sativa subsp. indica (Rice) [39946]]	EEC80783.1
Aspartate aminotransferase	N	49	79-1	B4G195_MAIZE Putative uncharacterized protein [Zea mays (Maize) [4577]]	ACR38533.1
Aspartate aminotransferase	P	42	47-3,49-4,51-6,52-2,56-3,65-2,67-3,68-13,79-13,193-1,OG-5	B0FRH4_WHEAT Aspartate aminotransferase (Fragment) [Triticum aestivum (Wheat) [4565]]	ABY58643.1
Aspartate aminotransferase	P	41	181-7,146-7,62-2,70-12,115-4,130-3,136-4,OG-5	B5B1F8_WHEAT Aspartate aminotransferase (Fragment) [Triticum aestivum (Wheat) [4565]]	ACG59771.1
Aspartate carbamoyltransferase	N	40	62-4,63-4,105-4	A2YSY8_ORYSI Putative uncharacterized protein [Oryza sativa subsp. indica (Rice) [39946]]	EAZ06199.1
Aspartate kinase	N	61	4-4	B8A8I6_ORYSI Aspartokinase [Oryza sativa subsp. indica (Rice) [39946]]	EEC72085.1
Aspartate semialdehyde dehydrogenase	N	41	133-4	B4F8G4_MAIZE Putative uncharacterized protein [Zea mays (Maize) [4577]]	ACF78407.1
ATP citrate lyase	N	66	3-2,87-5,107-4,133-3,1D-4	Q9C522_ARATH ATP citrate lyase, putative; 3734-7120 [Arabidopsis thaliana (Mouse-ear cress) [3702]]	AAG50997.1
ATP citrate lyase	N	66	OG-3	Q9AXR6_CAPAN ATP:citrate lyase [Capsicum annuum (Bell pepper) [4072]]	AAK13318.1
ATP citrate lyase	N	66	3-10,70-2,89-3,105-2,133-2,107-1	Q93VT8_ORYSJ Os01g0300200 protein [Oryza sativa subsp. japonica (Rice) [39947]]	BAB60936.1
ATP citrate lyase	N	57	134-2	A8I8X8_CHLRE ATP citrate lyase, subunit B [Chlamydomonas reinhardtii [3055]]	EDP06930.1
ATP citrate lyase subunit	N	66	51-1	A6MZ92_9FABA ATP citrate lyase alpha subunit [Glycyrrhiza uralensis [74613]]	ABR15094.1
ATP citrate lyase subunit B	N	66	1D-2	A2Q2V1_MEDTR ATP-citrate lyase/succinyl-CoA ligase OS=Medicago truncatula GN=MtrDRAFT_AC152185g14v2 PE=4 SV=1	ABN07962.1
ATP citrate synthase alpha chain protein 3-like (Os)	N	51	102-2,123-2,125-5,147-5,124-1	B8BMJ6_ORYSI Putative uncharacterized protein [Oryza sativa subsp. indica (Rice) [39946]]	EEC69516.1
ATP citrate synthase alpha chain protein 3-like, ATP-citrate lyase (Os)	N	47	1D-2,OG-3	C5YPW0_SORBI Putative uncharacterized protein Sb08g018480 OS=Sorghum bicolor GN=Sb08g018480 PE=4 SV=1	EES16175.1
ATP citrate synthase beta chain	N	66	127-4,128-3	C0PRY4_PICSI Putative uncharacterized protein [Picea sitchensis (Sitka spruce) [3332]]	ACN40574.1
ATP phosphoribosyltransferase	N	44	104-3	Q10S55_ORYSJ Os03g0134300 protein [Oryza sativa subsp. japonica (Rice) [39947]]	ABF93839.1
ATP phosphoribosyltransferase	N	60	106-1	A2XC59_ORYSI Putative uncharacterized protein [Oryza sativa subsp. indica (Rice) [39946]]	EAY88419.1
ATP synthase alpha subunit	P	47	78-2,95-1	A1XIR6_SPIOL ATP synthase subunit alpha (Fragment) [Spinacia oleracea (Spinach) [3562]]	ABD61025.1
ATP synthase alpha subunit	N	54	4-7,21-4,52-5,97-5,100-2,101-8124-4,186-2,185-2,20-4,62-2,86-2,106-2,117-4,130-7,135-3,138-2,139-2,94-1,107-1,182-1,OG-4	B0LXE1_SECST ATP synthase subunit alpha (Fragment) [Secale strictum [58866]]	ABY83982.1
ATP synthase alpha subunit	P	40	133-2	A1XIS5_9ASPA ATP synthase subunit alpha (Fragment) [Lomandra obliqua [374131]]	ABD61034.1
ATP synthase alpha subunit	P	48	98-8	Q9MDQ1_SORBI ATP synthase subunit alpha (Fragment) [Sorghum bicolor (Sorghum) (Sorghum vulgare) [4558]]	CAB99314.1
ATP synthase alpha subunit	N	55	52-2	A4USC2_BRAJU ATP synthase subunit alpha [Brassica juncea (Leaf mustard) (Indian mustard) [3707]	ABO86589.1
ATP synthase alpha subunit, chloroplastic	N	55	100-6,101-9	ATPA_HORVU ATP synthase subunit alpha, chloroplastic [Hordeum vulgare (Barley) [4513]]	ABK79410.1
ATP synthase alpha subunit, mitochondrial	N	59	103-4	ATPBM_MAIZE ATP synthase subunit beta, mitochondrial [Zea mays (Maize) [4577]]	CAA38140.1
ATP synthase alpha subunit, mitochondrial	N	55	OG-3	ATPAM_ARATH ATP synthase subunit alpha, mitochondrial [Arabidopsis thaliana (Mouse-ear cress) [3702]]	P92549.2
ATP synthase alpha subunit, vacuolar	N	68	139-2	B6UH55_MAIZE Vacuolar ATP synthase catalytic subunit A [Zea mays (Maize) [4577]]	ACG48688.1
ATP synthase beta subunit	N	59	90-28,91-40,123-15,124-13,89-8,103-38,105-13,1D-17,OG-5	Q41534_WHEAT ATP synthase subunit beta [Triticum aestivum (Wheat) [4565]]	CAA52636.1
ATP synthase beta subunit	N	60	OG-5	D7M1G9_ARALY ATP synthase subunit beta [Arabidopsis lyrata subsp. lyrata [81972]]	EFH47614.1
ATP synthase beta subunit	N	59	91-3	PREDICTED: hypothetical protein [Vitis vinifera [29760]]UPI0001984FEC	XP_002280824.1
ATP synthase beta subunit	N	60	91-2	A9NUR7_PICSI ATP synthase subunit beta [Picea sitchensis (Sitka spruce) [3332]]	ABK24378.1
ATP synthase beta subunit	N	54	86-7	A9XUH3_9ROSA ATP synthase subunit beta [Ficus sp. Moore 315 [473043]]	ABV65133.1
ATP synthase beta subunit	N	59	186-5	B6SVV9_MAIZE ATP synthase subunit beta [Zea mays (Maize) [4577]]	ACG44364.1
ATP synthase beta subunit	N	60	9-6,37-2,92-2,94-3,96-3,102-3,121-2,5-5,11-5,12-2,86-2,106-3,131-4,140-2,90-1,125-1,135-1	A5AYU8_VITVI ATP synthase subunit beta [Vitis vinifera (Grape) [29760]]	CAN69512.1
ATP synthase beta subunit	N	60	91-2,103-2	B9HJ80_POPTR ATP synthase subunit beta [Populus trichocarpa (Western balsam poplar) (Populus balsamiferasubsp. trichocarpa) [3694]]	EEE88850.1
ATP synthase beta subunit	P	49	91-2	O98402_9ROSI ATP synthase subunit beta (Fragment) [Brownlowia elata [70268]]	AAC98324.1
ATP synthase beta subunit	P	52	86-2	Q9MRK3_9ERIC ATP synthase subunit beta (Fragment) [Eurya japonica [59671]]	AAK72765.1
ATP synthase beta subunit	P	53	86-2	A9L9Y2_9POAL ATP synthase subunit beta (Fragment) [Podagrostis thurberiana [391974]]	ABH02631.1
ATP synthase beta subunit	P	36	86-2	A8Y668_9SOLN ATP synthase subunit beta (Fragment) [Solanum pinnatisectum (tansyleaf nightshade) [50273]]	CAJ80429.1
ATP synthase beta subunit, mitochondrial	N	62	91-2	ATPBM_CHLRE ATP synthase subunit beta, mitochondrial [Chlamydomonas reinhardtii [3055]]	CAA43808.1
ATP synthase D chain, mitochondrial	N	20	1D-1	B9SK23_RICCO ATP synthase D chain, mitochondrial, putative OS=Ricinus communis GN=RCOM_1399280 PE=4 SV=1	EEF36013.1
ATP synthase delta subunit	N	20	121-4,164-9,1D-2	C5X549_SORBI Putative uncharacterized protein Sb02g010770 [Sorghum bicolor (Sorghum) (Sorghum vulgare) [4558]]	EER96315.1
ATP synthase delta subunit	N	21	1D-2	B4F9I5_MAIZE ATP synthase delta chain OS=Zea mays PE=2 SV=1	ACF78778.1
ATP synthase delta subunit	N	20	164-2	C5YMN5_SORBI Putative uncharacterized protein Sb07g023320 [Sorghum bicolor (Sorghum) (Sorghum vulgare) [4558]]	EES15140.1
ATP synthase delta subunit	P	20	1D-2	Q7X9K5_WHEAT ATP synthase (Fragment) OS=Triticum aestivum PE=2 SV=2	AAP80663.1
ATP synthase gamma subunit	N	36	21-3,33-3,1D-2	B6TXS9_MAIZE ATP synthase gamma chain [Zea mays (Maize) [4577]]	ACG41912.1
ATP synthase subunit E, vacuolar	N	26	77-2,151-2,57-10,59-5,1D-2	Q2L9B8_WHEAT Vacuolar ATP synthase subunit E [Triticum aestivum (Wheat) [4565]]	ABC70183.1
ATP synthase subunit, putative (At)	N	28	46-1	C6TBQ0_SOYBN Putative uncharacterized protein [Glycine max (Soybean) [3847]]	ACU19252.1
ATP synthase, mitochondrial	N	27	44-18,46-16,48-6,154-2,1D-6,OG-4	Q6IY71_WHEAT Mitochondrial ATP synthase [Triticum aestivum (Wheat) [4565]]	AAT36616.1
ATP synthase, mitochondrial	N	28	44-2,46-2	B4FGL3_MAIZE Putative uncharacterized protein [Zea mays (Maize) [4577]]	ACF81256.1
ATP synthase, V-type, subunit B	N	59	86-2,OG-11	A2YE72_ORYSI Putative uncharacterized protein [Oryza sativa subsp. indica (Rice) [39946]]	EAZ01383.1
ATP synthase, V-type, subunit B	N	54	90-2	B8A8D4_ORYSI Putative uncharacterized protein [Oryza sativa subsp. indica (Rice) [39946]]	EEC71367.1
ATPase 1-like (Ta), plasma membrane	P	69	OG-7	D0QMR5_WHEAT Plasma membrane ATPase 1-like protein (Fragment) [Triticum aestivum (Wheat) [4565]]	ACN49187.1
ATPase, AAA type	Y	59	97-2	C5XZ70_SORBI Putative uncharacterized protein Sb04g028420 [Sorghum bicolor (Sorghum) (Sorghum vulgare) [4558]]	EES05552.1
ATPase, AAA, MIT domain, Vps4 C terminal oligomerisation domain	N	48	127-2,128-1	A2WKH8_ORYSI Putative uncharacterized protein [Oryza sativa subsp. indica (Rice) [39946]]	EAY72474.1
ATPase, AAA+	N	37	65-3	B4FYE5_MAIZE Putative uncharacterized protein [Zea mays (Maize) [4577]]	ACF87138.1
ATPase, AAA+, ATPase family gene (AFG) 1-like (At)	N	82	91-2	B8B8Z0_ORYSI Putative uncharacterized protein [Oryza sativa subsp. indica (Rice) [39946]]	EEC83228.1
ATPase, AAA+, vesicle-fusing (At)	N	81	1-1	B8B005_ORYSI Putative uncharacterized protein [Oryza sativa subsp. indica (Rice) [39946]]	EEC79540.1
ATPase, proton, A subunit, V-type	N	73	93-2	A5BYV7_VITVI Putative uncharacterized protein [Vitis vinifera (Grape) [29760]	CAN66161.1
ATPase, proton, A subunit, V-type	N	68	11-3,89-2,44-3,90-4,109-5,118-3,1D-4,OG-13	Q1W681_WHEAT Vacuolar proton-ATPase subunit A [Triticum aestivum (Wheat) [4565]]	ABD85016.1
ATPase, proton, A subunit, V-type	N	68	1D-2	Q9FS11_HORVU Vacuolar proton-ATPase[Hordeum vulgare subsp. Vulgare]	BAB18682.1
ATPase, proton, B subunit, V-type	N	54	4-2,9-2,48-2,1D-3	A0ZSE5_9LILI Vacuolar H+-ATPase subunit B [Zostera marina [29655]]	BAF38479.1
ATPase, proton, B subunit, V-type	N	54	97-6	A6Y950_MEDTR Vacuolar H+-ATPase B subunit [Medicago truncatula (Barrel medic) [3880]]	ABO61030.1
ATPase, proton, B1 subunit, V-type	N	54	46-6,90-32,1D-6	VATB1_HORVU V-type proton ATPase subunit B 1 [Hordeum vulgare (Barley) [4513]]	AAA81330.1
ATPase, proton, B1 subunit, V-type	N	54	90-2,91-32,103-14	B2BAL3_WHEAT Vacuolar ATPase subunit B1 [Triticum aestivum (Wheat) [4565]]	ABN54974.1
ATPase, proton, B2 subunit, V-type	N	54	89-15	VATB2_HORVU V-type proton ATPase subunit B 2 [Hordeum vulgare (Barley) [4513]]	AAA81331.1
ATPase, proton, C subunit, V-type	N	43	96-2,124-4,126-5,1D-2,OG-4	B2BA41_WHEAT Vacuolar proton-ATPase C subunit [Triticum aestivum (Wheat) [4565]]	ABG23314.1
ATPase, proton, D subunit, V-type	N	41	126-4	B2BA42_WHEAT Vacuolar proton-ATPase D subunit [Triticum aestivum (Wheat) [4565]]	ABG23315.1
ATPase, proton, E subunit, V-type	N	26	57-1	A9P864_POPTR Predicted protein [Populus trichocarpa (Western balsam poplar) (Populus balsamiferasubsp. trichocarpa) [3694]]	EEE95054.1
ATPase, proton, F subunit, V-type	N	14	39-2,1D-4	B2B9T8_WHEAT Vacuolar ATPase subunit F [Triticum aestivum (Wheat) [4565]]	ABF29867.1
ATPase, proton, H subunit, V-type	N	51	77-4	B2BA44_WHEAT Vacuolar proton ATPase subunit H [Triticum aestivum (Wheat) [4565]]	ABG75917.1
ATPase, proton, I subunit, V-type	N	93	1D-3	C5WQW9_SORBI Putative uncharacterized protein Sb01g040970 OS=Sorghum bicolor GN=Sb01g040970 PE=4 SV=1	EER95168.1
ATPase, proton, P-type	N	105	1D-2	C5YT23_SORBI Putative uncharacterized protein Sb08g023070 OS=Sorghum bicolor GN=Sb08g023070 PE=4 SV=1	EES16456.1
ATPase, proton, P-type	N	106	1D-8	B9FAP3_ORYSJ Putative uncharacterized protein OS=Oryza sativa subsp. japonica GN=OsJ_12166 PE=3 SV=1	EEE59727.1
ATPase, proton, P-type	N	105	1D-18,OG-8	PMA1_WHEAT Plasma membrane ATPase OS=Triticum aestivum GN=ha1 PE=2 SV=1	AAS55889.1
ATPase, proton, P-type	N	105	1D-6	F2DC32_HORVD Cluster of predicted protein [Hordeum vulgare subsp. vulgare]	BAJ92653.1
ATPase, proton, subunit 4	N	24	1D-3	Q35784_SORBI Sorghum bicolor URF209 OS=Sorghum bicolor PE=2 SV=1	AAA97556.1
ATPase, sucrose nonfermenting (SNF) 2H-like (Os), DNA-dependent, chromatin remodeling complex	N	127	1D-3	I1HLS7_BRADI PREDICTED: probable chromatin-remodeling complex ATPase chain-like [Brachypodium distachyon]	XP_003568924
ATP-sulfurylase	N	52	48-3	A2XLW5_ORYSI Putative uncharacterized protein [Oryza sativa subsp. indica (Rice) [39946]]	EAY91825.1
Autophagy-related protein 3-like (At)	N	36	126-2	B8A6J7_ORYSI Autophagy-related protein 3 [Oryza sativa subsp. indica (Rice) [39946]]	EEC70119.1
Auxin-responsive protein, SAUR-like	N	20	33-2	A2Z1M0_ORYSI Putative uncharacterized protein [Oryza sativa subsp. indica (Rice) [39946]]	EAZ09231.1
Barwin	P	14	172-3,1D-3	BARW_HORVU Barwin [Hordeum vulgare (Barley) [4513]]	P28814.1
Benzoxazinone:UDP-glucose glycosyltransferase (Ta)	N	50	OG-3	D5MTD9_WHEAT Benzoxazinone:UDP-Glc glucosyltransferase [Triticum aestivum (Wheat) [4565]]	BAJ07089.1
Beta 1,3 glucan synthase (Os), callose synthase 10-like (At)	N	202	1D-3	Q5VS25_ORYSJ Putative beta 1,3 glucan synthase OS=Oryza sativa subsp. japonica GN=P0541H01.1 PE=4 SV=1	BAD67750.1
Beta-alanine synthase	N	46	181-3	A2YLC0_ORYSI Putative uncharacterized protein [Oryza sativa subsp. indica (Rice) [39946]]	EAZ03881.1
Beta-amylase	N	57	90-4	AMYB_WHEAT Beta-amylase [Triticum aestivum (Wheat) [4565]]	CAA67128.1
Beta-D-glucan exohydrolase	Y	67	119-3,OG-1	Q42835_HORVU Beta-D-glucan exohydrolase, isoenzyme ExoII [Hordeum vulgare (Barley) [4513]]	AAC49170.1
Beta-D-glucan exohydrolase	Y	68	101-2	Q10CU9_ORYSJ Os03g0749300 protein [Oryza sativa subsp. japonica (Rice) [39947]]	ABF98882.1
Beta-D-glucan exohydrolase	Y	67	85-3,109-4,179-2,118-3,131-2	Q8RWR5_WHEAT Beta-D-glucan exohydrolase [Triticum aestivum (Wheat) [4565]]	AAM13694.1
Beta-D-xylosidase	Y	84	69-7,96-5,97-3,98-2,101-4	Q8W011_HORVU Beta-D-xylosidase [Hordeum vulgare (Barley) [4513]]	AAK38482.1
Beta-D-xylosidase	P	62	OG-4	Q75RZ3_WHEAT Putative beta-xylosidase (Fragment) [Triticum aestivum (Wheat) [4565]]	BAD06320.1
Beta-galactosidase	Y	93	96-4	C5WQU7_SORBI Beta-galactosidase [Sorghum bicolor (Sorghum) (Sorghum vulgare) [4558]]	XP_002465536.1
Beta-glucosidase	Y	48	97-3	A3ALU8_ORYSJ Putative uncharacterized protein [Oryza sativa subsp. japonica (Rice) [39947]]	EAZ28287.1
Beta-glucosidase	Y	63	78-3	B8AQA0_ORYSI Putative uncharacterized protein [Oryza sativa subsp. indica (Rice) [39946]]	EEC76023.1
Beta-glucosidase	N	64	90-6,134-6	Q9FYS3_SECCE Beta-glucosidase [Secale cereale (Rye) [4550]]	AAG00614.1
Beta-glucosidase	N	65	3-2	Q1XH04_WHEAT Beta-glucosidase [Triticum aestivum (Wheat) [4565]]	Q1XH04.1
Beta-glucosidase	N	64	OG-2	Q1XH05_WHEAT Beta-glucosidase [Triticum aestivum (Wheat) [4565]]	BAE92259.1
Beta-glucosidase, cell wall	Y	67	100-4,139-3	Q6PQF3_SECCE Cell wall beta-glucosidase [Secale cereale (Rye) [4550]]	AAS97960.1
Beta-hydroxyacyl-ACP dehydratase	N	26	166-2	A9PGE4_POPTR Predicted protein [Populus trichocarpa (Western balsam poplar) (Populus balsamiferasubsp. trichocarpa) [3694]]	ABK95447.1
Betaine aldehyde dehydrogenase (BADH)	N	55	4-5,1D-1	Q94IC0_HORVU Betaine aldehyde dehydrogenase [Hordeum vulgare (Barley) [4513]]	BAB62847.1
Betaine aldehyde dehydrogenase (BADH)	N	54	91-2	Q5KSN7_9POAL Betaine aldehyde dehydrogenase [Leymus chinensis [52714]]	BAD86758.1
Betaine aldehyde dehydrogenase (BADH)	N	54	102-3	A4UUF3_HORVD Betaine aldehyde dehydrogenase [Hordeum vulgare var. distichum (Two-rowed barley) [112509]]	ABO93605.1
Betaine aldehyde dehydrogenase (BADH)	N	43	125-3	D2K6H6_AGRCR Betaine aldehyde dehydrogenase [Agropyron cristatum (Crested wheatgrass) [4593]]	ACZ67850.1
Betaine aldehyde dehydrogenase (BADH)	N	54	4-2,86-2,131-2,OG-2	Q8LGQ9_WHEAT Betaine-aldehyde dehydrogenase [Triticum aestivum (Wheat) [4565]]	AAL05264.1
Betaine aldehyde dehydrogenase (BADH)	N	54	101-1	BADH_HORVU Betaine aldehyde dehydrogenase [Hordeum vulgare (Barley) [4513]]	BAA05466.1
Betaine aldehyde dehydrogenase (BADH)	P	24	44-2,98-2	Q1HDW2_9POAL Betaine aldehyde dehydrogenase (Fragment) [Leymus chinensis [52714]]	ABF50621.1
Beta-N-acetylhexosaminidase	N	59	125-2	B9FM55_ORYSJ Putative uncharacterized protein [Oryza sativa subsp. japonica (Rice) [39947]]	EEE62107.1
Beta-ureidopropionase	N	46	70-5	B4FSZ8_MAIZE Beta-ureidopropionase [Zea mays (Maize) [4577]]	ACF85241.1
Bonzai 3-like (At)	N	62	117-2	C5YX94_SORBI Putative uncharacterized protein Sb09g018600 [Sorghum bicolor (Sorghum) (Sorghum vulgare) [4558]]	EES18132.1
Branched-chain-amino-acid aminotransferase 5-like (Os,At)	N	44	106-2,133-3	A2ZA03_ORYSI Branched-chain-amino-acid aminotransferase [Oryza sativa subsp. indica (Rice) [39946]]	EAY79437.1
BRI1-KD interacting protein 112-like (Os), DEK domain containing chromatin associated protein-like (At)	N	56	1D-1	B8A8G2_ORYSI Putative uncharacterized protein OS=Oryza sativa subsp. indica GN=OsI_04995 PE=4 SV=1	EEC72065.1
Brown planthopper-induced resistance protein 1-like (Os)	N	24	1D-2	Q01N18_ORYSA OSIGBa0147B06.5 protein OS=Oryza sativa GN=OSIGBa0147B06.5 PE=4 SV=1	CAH65846.1
BSD domain containing protein	N	58	1-3	A2WND0_ORYSI Putative uncharacterized protein [Oryza sativa subsp. indica (Rice) [39946]]	EAY73476.1
BSD domain containing protein	N	58	1-2	B9FKJ4_ORYSJ Putative uncharacterized protein [Oryza sativa subsp. japonica (Rice) [39947]]	EEE64321.1
C2 calcium/lipid-binding (CaLB) domain containing protein	N	46	3-2	B6TYM4_MAIZE C2 domain containing protein [Zea mays (Maize) [4577]]	ACG42207.1
C2 calcium/lipid-binding (CaLB) domain containing protein	N	51	3-5	A2YN39_ORYSI Putative uncharacterized protein [Oryza sativa subsp. indica (Rice) [39946]]	EAZ04500.1
C2 calcium/lipid-binding (CaLB) domain containing protein, elicitor responsive gene 3 (Ta)	N	16	OG-2	D3JCC7_WHEAT Elicitor responsive gene 3 [Triticum aestivum (Wheat) [4565]]	ADC34699.1
Caffeoyl-CoA O-methyltransferase	N	29	131-6,132-2,1D-3	A9X9L7_BAMOL Caffeoyl-CoA O-methyltransferase [Bambusa oldhamii (Giant timber bamboo) [58923]]	ABO26812.1
Caffeoyl-CoA O-methyltransferase	N	29	151-2	A2Y9Q8_ORYSI Putative uncharacterized protein [Oryza sativa subsp. indica (Rice) [39946]]	EAY99818.1
Callose synthase	N	220	1D-3	A7P009_VITVI Chromosome chr6 scaffold_3, whole genome shotgun sequence OS=Vitis vinifera GN=GSVIVT00024721001 PE=4 SV=1	XP_003536799.1
Calmodulin	N	17	OG-2	CALM3_ORYSI Calmodulin-3 [Oryza sativa subsp. indica (Rice) [39946]]	AAA33900.1
Calmodulin	N	17	204-2,1D-4	CALM_WHEAT Calmodulin [Triticum aestivum (Wheat) [4565]]	P04464
Calmodulin	N	17	204-2	B6T0A2_MAIZE Calmodulin [Zea mays (Maize) [4577]]	ACG30535.1
Calmodulin	N	17	1D-3	B6T4U8_MAIZE Calmodulin OS=Zea mays PE=2 SV=1	ACG48616.1
Calmodulin	N	17	204-5,OG-3	A9S0X7_PHYPA Predicted protein [Physcomitrella patens subsp. patens [145481]]	EDQ75185.1
Calmodulin-like protein CML7 (Os), CML13-like (At)	N	17	1D-5	CML7_ORYSJ Probable calcium-binding protein CML7 OS=Oryza sativa subsp. japonica GN=CML7 PE=2 SV=1	AAO72641.1
Calnexin (Zm)	Y	60	OG-2	B6TNF1_MAIZE Calnexin [Zea mays (Maize) [4577]]	ACG38634.1
Calnexin-like protein 1 (Tu)	Y	60	1D-1	F2DGG1_HORVD Predicted protein [Hordeum vulgare subsp. vulgare]	BAJ94182.1
Calreticulin	Y	47	4-5,6-37,37-7,1D-6,OG-3	Q5MCL9_WHEAT Calreticulin-like protein [Triticum aestivum (Wheat) [4565]]	AAW02798.1
Calreticulin	Y	61	1D-2	Q7XV86_ORYSJ Os04g0402100 protein OS=Oryza sativa subsp. japonica GN=OSJNBb0012E08.10 PE=2 SV=1	BAF14606.1
Calreticulin	Y	61	1D-2	A2XT12_ORYSI Putative uncharacterized protein OS=Oryza sativa subsp. indica GN=OsI_15749 PE=3 SV=1	EAY93972.1
Calreticulin	Y	53	6-2	A5B3R5_VITVI Putative uncharacterized protein [Vitis vinifera (Grape) [29760]]	CAN69651.1
Calreticulin	P	47	6-4,1D-5	Q40040_HORVU Calreticulin (Fragment) [Hordeum vulgare (Barley) [4513]]	AAA32948.1
Calreticulin-like (Os)	Y	49	9-1	B7EW55_ORYSJ cDNA clone:001-028-H03, full insert sequence [Oryza sativa subsp. japonica (Rice) [39947]]	BAG96602.1
CAPIP1-like (Zm), abscisic acid receptor PYL8-like (At)	N	22	140-1	Q6I5C3_ORYSJ Os05g0213500 protein [Oryza sativa subsp. japonica (Rice) [39947]]	BAG89445.1
Carbamoyl-phosphate synthase L chain	N	96	1D-3	B8AAD1_ORYSI Putative uncharacterized protein OS=Oryza sativa subsp. indica GN=OsI_02498 PE=4 SV=1	EEC70926.1
Carbamoyl-phosphate synthase L chain	N	128	1D-5,OG-3	B9EXM2_ORYSJ Putative uncharacterized protein OS=Oryza sativa subsp. japonica GN=OsJ_02282 PE=4 SV=1	EEE54835.1
Carbonyl reductase 3 (Zm)	N	33	11-2	B6T3T7_MAIZE Carbonyl reductase 3 [Zea mays (Maize) [4577]]	ACG31770.1
Carboxylesterase, gibberellin receptor GID1L2-like (Zm), AtCXE18-like	N	38	107-2	B6TKK2_MAIZE Gibberellin receptor GID1L2 [Zea mays (Maize) [4577]]	ACG37635.1
Carboxylesterase, gibberellin receptor GID1L2-like (Zm), AtCXE18-like	N	37	107-3	A2YP79_ORYSI Putative uncharacterized protein [Oryza sativa subsp. indica (Rice) [39946]]	EAZ04890.1
Carboxylesterase, gibberellin receptor GID1L2-like (Zm), AtCXE2-like (At)	Y	37	OG-3	Q67J02_ORYSJ Os09g0461500 protein [Oryza sativa subsp. japonica (Rice) [39947]]	BAF25308.1
Carboxymethylenebutenolidase	N	26	21-2	B6T599_MAIZE Protein usf [Zea mays (Maize) [4577]]	ACG32282.1
Carboxypeptidase regulatory-like domain containing protein	Y	131	114-3	A2WNV9_ORYSI Putative uncharacterized protein [Oryza sativa subsp. indica (Rice) [39946]]	EAY73655.1
Catalase	N	57	125-2	A3REN3_ORYSI Catalase [Oryza sativa subsp. indica (Rice) [39946]]	ABN71233.2
Catalase	N	57	OG-5	E2G045_9POAL Catalase [Puccinellia chinampoensis [428215]]	ADN94253.1
Catalase isozyme 2 (Hv)	N	57	3-9,4-5,90-6,101-4,109-4,86-2,87-2,89-3,1D-2	CATA2_HORVU Catalase isozyme 2 [Hordeum vulgare (Barley) [4513]]	AAA96948.1
Cation transport protein chaC-like	N	21	121-4	B8AUD6_ORYSI Putative uncharacterized protein [Oryza sativa subsp. indica (Rice) [39946]]	EEC77366.1
CCB4-like (Os)	N	21	1D-2	A7NX09_VITVI Chromosome chr5 scaffold_2, whole genome shotgun sequence OS=Vitis vinifera GN=GSVIVT00020133001 PE=3 SV=1	XP_002267988
CCR4-NOT transcription complex subunit 10-like	N	93	126-2	B8BCZ7_ORYSI Putative uncharacterized protein [Oryza sativa subsp. indica (Rice) [39946]]	EEC84105.1
CDK5 activator binding protein-like (Os), CDK5RAP3-like (At)	N	62	85-2	C5Z1N8_SORBI Putative uncharacterized protein Sb10g012210 [Sorghum bicolor (Sorghum) (Sorghum vulgare) [4558]]	EER88322.1
Cell division control (CDC) 48-like, transitional endoplasmic reticulum ATPase	N	89	82-2	A4RRG4_OSTLU Predicted protein [Ostreococcus lucimarinus (strain CCE9901) [436017]]	ABO93858.1
Cell division control (CDC) 48-like, transitional endoplasmic reticulum ATPase	N	90	109-9	A9TF08_PHYPA Predicted protein [Physcomitrella patens subsp. patens [145481]]	EDQ57993.1
Cell division control (CDC) 48-like, transitional endoplasmic reticulum ATPase	N	90	82-33,83-19,104-2,107-2,1D-17,OG-1	C5WXV4_SORBI Putative uncharacterized protein Sb01g046840 [Sorghum bicolor (Sorghum) (Sorghum vulgare) [4558]]	EER92840.1
Cell division control (CDC) 48-like, transitional endoplasmic reticulum ATPase	N	90	179-2,115-2,136-2	A9SNW6_PHYPA Predicted protein [Physcomitrella patens subsp. patens [145481]]	EDQ67109.1
Cell division control (CDC) 48-like, transitional endoplasmic reticulum ATPase	N	90	9-3,86-2	B9MTE3_POPTR Predicted protein [Populus trichocarpa (Western balsam poplar) (Populus balsamiferasubsp. trichocarpa) [3694]]	XP_006381424.1
Cell division control (CDC) 48-like, transitional endoplasmic reticulum ATPase	N	81	1-3,4-7,90-3,114-1	B9H2U6_POPTR Predicted protein [Populus trichocarpa (Western balsam poplar) (Populus balsamiferasubsp. trichocarpa) [3694]]	XP_002305796.2
Cell division control (CDC) 48-like, transitional endoplasmic reticulum ATPase-like (At)	N	89	82-4,83-3	CD48A_ARATH Cell division control protein 48 homolog A [Arabidopsis thaliana (Mouse-ear cress) [3702]]	AAC49120.1
Cell division control (CDC) 48-like, transitional endoplasmic reticulum ATPase-like (At)	N	90	87-8	CD48D_ARATH Cell division control protein 48 homolog D [Arabidopsis thaliana (Mouse-ear cress) [3702]]	CAB64226.1
Cell division control (CDC) 48-like, transitional endoplasmic reticulum ATPase-like (At)	N	89	OG-5	D7L8D2_ARALY Putative uncharacterized protein [Arabidopsis lyrata subsp. lyrata [81972]]	EFH58899.1
Cell division control (CDC) 48-like, transitional endoplasmic reticulum ATPase-like (At)	N	93	178-2	E1Z5R3_9CHLO Putative uncharacterized protein [Chlorella variabilis [554065]]	EFN58799.1
Cell division control (CDC) 48-like, transitional endoplasmic reticulum ATPase-like, AtCDC48e	N	90	1D-3	F2EL23_HORVD Predicted protein [Hordeum vulgare subsp. vulgare]	BAK08045.1
Cell division control (CDC) 48-like, transitional endoplasmic reticulum ATPase-like, AtCDC48e	N	90	82-1	A9TRB0_PHYPA Predicted protein [Physcomitrella patens subsp. patens [145481]]	EDQ54022.1
Cell division FtsZ-like protein	N	47	93-3	B8ANH9_ORYSI Putative uncharacterized protein [Oryza sativa subsp. indica (Rice) [39946]]	EEC75829.1
Cellulase-like (At)	Y	62	97-4,100-5	B8AVH9_ORYSI Putative uncharacterized protein [Oryza sativa subsp. indica (Rice) [39946]]	EEC77495.1
Cellulose synthase-interactive protein (CSI) 1-like (At), C2 domain, armadillo repeat	N	106	1D-2	Q67UI5_ORYSJ Os06g0223800 protein OS=Oryza sativa subsp. japonica GN=P0638H11.22 PE=4 SV=1	BAD38184.1
Cellulose synthase-interactive protein (CSI) 1-like (At), C2 domain, armadillo repeat	N	106	1D-2	B9FS99_ORYSJ Putative uncharacterized protein OS=Oryza sativa subsp. japonica GN=OsJ_20645 PE=4 SV=1	EEE65360.1
Cer1 (eceriferum 1) alkane formation/fatty aldehyde decarbonylase	N	71	1D-3	B5L347_WHEAT TCER1 OS=Triticum aestivum PE=2 SV=1	ACA14353.1
Chalcone synthase	N	43	70-2	A1XEV4_SAUME Chalcone synthase [Saussurea medusa (Saw-wort) [137893]]	ABC71308.1
Chalcone synthase	P	31	21-2	B0KZ33_CERDE CHS1 (Fragment) [Ceratophyllum demersum (Rigid hornwort) (Coontail) [4428]]	ABD14738.1
Chalcone synthase	P	30	146-7	Q8L533_CHRLV Chalcone synthase (Fragment) [Chrysanthemum lavandulifolium (Daisy) (Dendranthema lavandulifolium) [146996]]	AAM46965.1
Chalcone-flavonone isomerase	P	13	19-3,21-4	Q4AEC1_WHEAT Chalcone isomerase (Fragment) [Triticum aestivum (Wheat) [4565]]	BAE16363.1
Chalcone-flavonone isomerase	N	24	19-3	CFI_HORVU Chalcone--flavonone isomerase [Hordeum vulgare (Barley) [4513]]	AAM13449.1
Chaperone family protein, trigger factor type	N	60	9-2	Q5Z4M6_ORYSJ Os06g0308000 protein [Oryza sativa subsp. japonica (Rice) [39947]]	BAD62306.1
Chaperone, GrpE nucleotide exchange factor-like	N	31	189-1	A2XTK3_ORYSI GrpE protein homolog [Oryza sativa subsp. indica (Rice) [39946]]	EAY94163.1
Chaperonin (CPN) 60 family protein, CPN60A, RuBisCO large subunit-binding protein subunit alpha, SCHLEPPERLESS (SLP)-like, EMBRYO DEFECTIVE 3007-like (At)	N	61	97-2,109-2,12-5,86-24,87-16,131-4,132-5,135-9,1D-5,OG-5	A2XPB4_ORYSI Putative uncharacterized protein [Oryza sativa subsp. indica (Rice) [39946]	EAY92674.1
Chaperonin (CPN) 60 family protein, CPN60A, RuBisCO large subunit-binding protein subunit alpha, SCHLEPPERLESS (SLP)-like, EMBRYO DEFECTIVE 3007-like (At)	N	61	86-4,135-2	B6SXW8_MAIZE RuBisCO large subunit-binding protein subunit alpha [Zea mays (Maize) [4577]]	ACG29701.1
Chaperonin (CPN) 60 family protein, CPN60A, RuBisCO large subunit-binding protein subunit alpha, SCHLEPPERLESS (SLP)-like, EMBRYO DEFECTIVE 3007-like (At)	N	61	9-2,86-6,87-2,97-4	C5WRV5_SORBI Putative uncharacterized protein Sb01g000380 [Sorghum bicolor (Sorghum) (Sorghum vulgare) [4558]]	EER90466.1
Chaperonin (CPN) 60 family protein, CPN60B1, RuBisCO large subunit-binding protein subunit beta(At)	N	62	1D-2	C0P530_MAIZE Putative uncharacterized protein OS=Zea mays PE=2 SV=1	ACN28096.1
Chaperonin (CPN) 60 family protein, CPN60B1, RuBisCO large subunit-binding protein subunit beta(At)	N	64	89-7	Q9LWT6_ORYSJ Os06g0114000 protein [Oryza sativa subsp. japonica (Rice) [39947]]	ABY52934.1
Chaperonin (CPN) 60 family protein, CPN60B1, RuBisCO large subunit-binding protein subunit beta(At)	N	63	102-2,OG-8	B9FR63_ORYSJ Putative uncharacterized protein [Oryza sativa subsp. japonica (Rice) [39947]]	EEE64974.1
Chaperonin (CPN) 60 family protein, CPN60B1, RuBisCO large subunit-binding protein subunit beta(At)	N	62	90-3	C5Z2S4_SORBI Putative uncharacterized protein Sb10g001120 [Sorghum bicolor (Sorghum) (Sorghum vulgare) [4558]]	EER89076.1
Chaperonin (CPN) 60 family protein, CPN60B1, RuBisCO large subunit-binding protein subunit beta(At)	N	64	3-1	C0PHP3_MAIZE Putative uncharacterized protein [Zea mays (Maize) [4577]]	ACN34709.1
Chaperonin (CPN) 60 family protein, CPN60B1, RuBisCO large subunit-binding protein subunit beta(At)	P	53	3-6,9-3,90-43,109-15,186,178-2,86-4,87-3,89-39,131-2,134-1,135-10,1D-8	RUBB_SECCE RuBisCO large subunit-binding protein subunit beta, chloroplastic (Fragment) [Secale cereale (Rye) [4550]]	CAA93139.1
Chaperonin (CPN) 60 family protein, CPN60B2, RuBisCO large subunit-binding protein subunit beta(At)	N	64	90-7	Q6ZFJ9_ORYSJ Os02g0102900 protein [Oryza sativa subsp. japonica (Rice) [39947]]	ADR66967.1
Chaperonin (CPN) 60 family protein, CPN60B2, RuBisCO large subunit-binding protein subunit beta(At)	P	18	187-2,60-2,117-2,134-2	A7Y7L7_PRUDU Putative GloEL protein:chaperonin, 60kDa (Fragment) [Prunus dulcis (Almond) (Prunus amygdalus) [3755]]	ABR13306.1
Chaperonin (CPN) 60 family protein, CPN60B3, RuBisCO large subunit-binding protein subunit beta(At)	N	63	1D-2	CPNB3_ARATH RuBisCO subunit binding-protein beta subunit precursor; chaperonin, 60 kDa [Arabidopsis thaliana]	BAB11583.1
Chaperonin 21-like (Os), chaperonin 20-like (At)	N	26	1D-1	B4F848_MAIZE Chaperonin OS=Zea mays PE=2 SV=1	ACF78291.1
Chitinase	Y	34	149-2	O80404_9ROSI Chitinase [Cucurbita cv. Ebisu Nankin [186742]]	BAA31131.1
Chitinase 2-like (Ta)	Y	34	1D-3	F2DYI6_HORVD Predicted protein [Hordeum vulgare subsp. vulgare]	BAK01982.1
Chitinase, class I	Y	33	56-3,OG-5	Q6T484_WHEAT Class I chitinase [Triticum aestivum (Wheat) [4565]]	AAR11388.1
Chitinase, class I	P	32	56-1	Q9M7F9_9BRAS Class I chitinase (Fragment) [Boechera lyallii [81977]]	AAF69788.1
Chitinase, endochitinase	Y	34	56-5,78-4,150-3,149-3,1D-6	Q9AXR9_SECCE 31.7 kDa class I endochitinase-antifreeze protein [Secale cereale (Rye) [4550]]	AAG53609.1
Chitinase, endochitinase	Y	34	56-16,67-3,68-3,104-2,1D-4	Q41539_WHEAT Endochitinase [Triticum aestivum (Wheat) [4565]]	CAA53626.1
Chlorophyll a/b-binding protein	N	28	21-2	O04687_MESCR Chlorophyll a/b-binding protein [Mesembryanthemum crystallinum (Common ice plant) [3544]]	AAB61238.1
Chlorophyll a/b-binding protein	P	25	1D-2	Q9LKC7_HORVU Chlorophyll a/b-binding protein (Fragment) OS=Hordeum vulgare GN=Lhca4 PE=2 SV=1	AAF90200.1
Chloroplast inner envelope protein, putative (Os,At)	N	99	83-1	A2Z8U8_ORYSI Putative uncharacterized protein [Oryza sativa subsp. indica (Rice) [39946]]	EAY79032.1
Chorismate synthase	N	47	70-2	B5AAU3_HORVD Chorismate synthase [Hordeum vulgare var. distichum (Two-rowed barley) [112509]]	BAK02940.1
Cinnamyl alcohol dehydrogenase	N	37	68-2	A2YT96_ORYSI Putative uncharacterized protein [Oryza sativa subsp. indica (Rice) [39946]]	EAZ06307.1
Citrate synthase	N	54	1D-3	B8AJA8_ORYSI Citrate synthase OS=Oryza sativa subsp. indica GN=OsI_06215 PE=3 SV=1	EEC72665.1
Citrate synthase	N	55	127-2	A1YZC9_ORYSJ Citrate synthase [Oryza sativa subsp. japonica (Rice) [39947]]	ABL98204.1
Citrate synthase	N	57	115-6,136-14,182-1,OG-4	A2ZF17_ORYSI Citrate synthase [Oryza sativa subsp. indica (Rice) [39946]]	EAY81201.1
Citrate synthase, mitochondrial	N	48	136-2	CISY5_ARATH Citrate synthase 5, mitochondrial [Arabidopsis thaliana (Mouse-ear cress) [3702]]	CAB75925.1
Clathrin assembly protein, ANTH domain, ENTH domain	N	63	3-2	A2Y754_ORYSI Putative uncharacterized protein [Oryza sativa subsp. indica (Rice) [39946]]	EAY98914.1
Clathrin assembly protein, ANTH domain, ENTH domain	N	62	3-2	B9HJD6_POPTR Predicted protein [Populus trichocarpa (Western balsam poplar) (Populus balsamiferasubsp. trichocarpa) [3694]]	EEE88880.1
Clathrin heavy chain	N	177	1-2,3-2,81-4,109-2,128-6,149-1	A2ZH90_ORYSI Putative uncharacterized protein [Oryza sativa subsp. indica (Rice) [39946]]	EAY81974.1
Clathrin heavy chain	N	193	1D-3	B9HSM0_POPTR Predicted protein OS=Populus trichocarpa GN=POPTRDRAFT_567249 PE=4 SV=1	XP_002316201.2
Clathrin heavy chain	N	193	1D-7	K7TI14_MAIZE Putative heavy chain family protein[Zea mays]	AFW55790.1
Clathrin heavy chain	N	193	83-2,114-10,1D-25,OG-5	A3CE45_ORYSJ Putative uncharacterized protein [Oryza sativa subsp. japonica (Rice) [39947]]	EAZ19358.1
Clathrin heavy chain (Os)	N	193	1D-29	Q2QYW2_ORYSJ Clathrin heavy chain, putative, expressed OS=Oryza sativa subsp. japonica GN=LOC_Os12g01390 PE=4 SV=1	ABA95598.1
Clathrin light chain	N	31	148-3	Q5Z402_ORYSJ Os06g0731800 protein [Oryza sativa subsp. japonica (Rice) [39947]]	BAD62498.1
Coat protein complex II (COPII) component, SEC13-like	N	16	130-2	B9F7E6_ORYSJ Putative uncharacterized protein [Oryza sativa subsp. japonica (Rice) [39947]]	EEE60233.1
Coatomer alpha subunit	N	136	1-4,3-2,114-1,126-3,128-6,1D-6,OG-5	Q6RYF4_HORVD Coatomer alpha subunit [Hordeum vulgare var. distichum (Two-rowed barley) [112509]]	AAS58474.1
Coatomer alpha subunit	P	59	148-2,135-2,1D-4	Q9FVJ9_WHEAT COP alpha homolog (Fragment) [Triticum aestivum (Wheat) [4565]]	AAG09228.1
Coatomer beta subunit	N	105	77-3,96-1	A2WNI6_ORYSI Putative uncharacterized protein [Oryza sativa subsp. indica (Rice) [39946]	EAY73532.1
Coatomer beta subunit	N	105	1D-2	B8BJD1_ORYSI Putative uncharacterized protein OS=Oryza sativa subsp. indica GN=OsI_35302 PE=4 SV=1	EEC67767.1
Coatomer beta' subunit	N	96	114-4,1D-2	C5XXZ7_SORBI Putative uncharacterized protein Sb04g007330 [Sorghum bicolor (Sorghum) (Sorghum vulgare) [4558]]	EES06501.1
Coatomer beta'-1 subunit	N	103	1D-3	COB21_ORYSJ Coatomer subunit beta'-1 OS=Oryza sativa subsp. japonica GN=Os06g0143900 PE=2 SV=1	BAD68397.1
Coatomer beta-1 subunit, adaptin N terminal region family protein (Os)	N	98	1D-3	Q53PC6_ORYSJ Adaptin N terminal region family protein, expressed OS=Oryza sativa subsp. japonica GN=LOC_Os11g07280 PE=4 SV=1	AAX93024.1
Coatomer delta subunit	N	57	4-3,97-4,98-4	B4G0V4_MAIZE Putative uncharacterized protein [Zea mays (Maize) [4577]]	ACF87997.1
Coatomer gamma subunit	N	99	1-3,1D-4	B8B874_ORYSI Putative uncharacterized protein [Oryza sativa subsp. indica (Rice) [39946]]	EEC81692.1
Coatomer gamma subunit	N	100	1D-4	B7EEW9_ORYSJ cDNA clone:J013155G01, full insert sequence OS=Oryza sativa subsp. japonica PE=2 SV=1	BAG90916.1
Coatomer gamma subunit	N	101	114-3	B8AJK8_ORYSI Putative uncharacterized protein [Oryza sativa subsp. indica (Rice) [39946]]	EEC74799.1
Coatomer gamma subunit	N	99	36-4,148-2,1D-9	B6SV32_MAIZE Coatomer subunit gamma [Zea mays (Maize) [4577]]	ACG28715.1
Coatomer gamma-1 subunit	N	99	1D-4	COPG1_ORYSJ Coatomer subunit gamma-1 OS=Oryza sativa subsp. japonica GN=Os03g0227000 PE=2 SV=2	AAN60990.1
Coatomer subunit gamma-like (At)	N	24	121-1	A5BFL2_VITVI Putative uncharacterized protein [Vitis vinifera (Grape) [29760]]	CAN61312.1
Cobalamin biosynthesis CobW-like, pentatricopeptide repeat	N	104	126-3	A2YND5_ORYSI Putative uncharacterized protein [Oryza sativa subsp. indica (Rice) [39946]]	EAZ04596.1
Co-chaperone protein SBA1-like (Zm)	N	21	141-6	B4G1A6_MAIZE Putative uncharacterized protein [Zea mays (Maize) [4577]]	ACF88149.1
Conserved oligomeric Golgi (COG) complex subunit 4-like, SEC6-like	N	84	1-2	A3A6I1_ORYSJ Putative uncharacterized protein [Oryza sativa subsp. japonica (Rice) [39947]]	EAZ22920.1
COP9 signalosome complex subunit (CSN) 1-like, FUSCA protein FUS6/COP11-like (At)	N	50	72-2	C5X110_SORBI Putative uncharacterized protein Sb01g049510 [Sorghum bicolor (Sorghum) (Sorghum vulgare) [4558]]	EER92981.1
COP9 signalosome complex subunit (CSN) 4-like	N	45	OG-3	B8AQ35_ORYSI Putative uncharacterized protein [Oryza sativa subsp. indica (Rice) [39946]]	EEC74688.1
COP9 signalosome complex subunit (CSN) 5/JAB1-like	N	32	180-2,145-2,93-3,1D-1	A3AYA8_ORYSJ Putative uncharacterized protein [Oryza sativa subsp. japonica (Rice) [39947]]	EAZ32248.1
COP9 signalosome complex subunit (CSN) 6a	N	36	104-2	B6TEU8_MAIZE COP9 signalosome complex subunit 6a [Zea mays (Maize) [4577]]	ACG35631.1
COP9 signalosome complex subunit (CSN) 6a	N	36	105-3	B6TWG6_MAIZE COP9 signalosome complex subunit 6a [Zea mays (Maize) [4577]]	ACG41449.1
COP9 signalosome complex subunit (CSN) 8	N	36	121-2	B6SQ52_MAIZE COP9 signalosome complex subunit 8 [Zea mays (Maize) [4577]]	ACG26985.1
Copper chaperone/copper homeostasis factor/homolog of anti-oxidant 1-like (At), heavy metal-associated (HMA)domain	N	9	1D-2	C5YSH7_SORBI Putative uncharacterized protein Sb08g022260 OS=Sorghum bicolor GN=Sb08g022260 PE=4 SV=1	EES17440.1
Copper transport protein ATOX1-like (Tu); copper chaperone/anti-oxidant	P	9	1D-2	F2DBU2_HORVD Hypothetical protein SORBIDRAFT_08g022260 [Sorghum bicolor]	BAJ92563.1
Coproporphyrinogen-III oxidase	N	41	104-2	A4RUJ4_OSTLU Predicted protein [Ostreococcus lucimarinus (strain CCE9901) [436017]]	ABO94975.1
Cullin-associated NEDD8-dissociated protein 1-like, HEMIVENATA (HVE)-like (At)	N	134	102-3	C5XVJ1_SORBI Putative uncharacterized protein Sb04g004540 [Sorghum bicolor (Sorghum) (Sorghum vulgare) [4558]]	EES06334.1
Cupin 1	N	32	64-2,104-6	B4FMP8_MAIZE Putative uncharacterized protein [Zea mays (Maize) [4577]]	ACF83391.1
Cupin 1	N	50	95-2,104-2	A2XZQ4_ORYSI Putative uncharacterized protein [Oryza sativa subsp. indica (Rice) [39946]]	EAY96314.1
Cupin 1	N	38	49-2,104-3	C5YYX1_SORBI Putative uncharacterized protein Sb09g001680 [Sorghum bicolor (Sorghum) (Sorghum vulgare) [4558]]	EES18910.1
Cyanate hydratase	N	19	37-3	B6TTW1_MAIZE Cyanate hydratase [Zea mays (Maize) [4577]]	ACG40544.1
Cystathionine beta-synthase (CBS) domain containing protein CBSX3-like (At)	N	25	1D-2	C7IVT6_9POAL Arabidopsis protein targeted to mitochondria proteins At5g10860 OS=Saccharum hybrid cultivar GN=Sh51L01g_90 PE=4 SV=1	CBB36473.1
Cystathionine beta-synthase (CBS) domain containing protein CBSX3-like (At)	N	25	167-2	C7IVU7_9POAL Arabidopsis protein targeted to mitochondria proteins At5g10860 [Saccharum hybrid cultivar [128810]]	CBB36496.1
Cystathionine beta-synthase (CBS) domain containing protein CBSX3-like (At)	N	25	167-5	A2XLS8_ORYSI Putative uncharacterized protein [Oryza sativa subsp. indica (Rice) [39946]]	EAY91788.1
Cysteine desulfurase	N	50	70-3	B4FA19_MAIZE Putative uncharacterized protein [Zea mays (Maize) [4577]]	ACF78962.1
Cysteine synthase	N	34	1D-3	B8A377_MAIZE Cysteine synthase OS=Zea mays PE=2 SV=1	ACL54626.1
Cysteine synthase	N	42	OG-3	B8A367_MAIZE Cysteine synthase [Zea mays (Maize) [4577]]	ACL54616.1
Cysteine synthase	N	34	46-4,48-2,95-4,96-13,OG-7	CYSK_WHEAT Cysteine synthase [Triticum aestivum (Wheat) [4565]]	BAA02438.1
Cysteine synthase	P	19	10-4	B7TQG0_SECCE Putative mitochondrial cysteine synthase (Fragment) [Secale cereale (Rye) [4550]]	ACJ54642.1
Cysteine synthase	P	23	21-3	B7TQG1_AEGSP Putative mitochondrial cysteine synthase (Fragment) [Aegilops speltoides (Goatgrass) (Triticum speltoides) [4573]]	ACJ54643.1
Cysteine synthase	N	40	62-16,OG-3	D6QX85_WHEAT Cysteine synthase [Triticum aestivum (Wheat) [4565]]	ADG60234.1
Cytochrome B5	N	15	39-2	B4FKH7_MAIZE Cytochrome b5 [Zea mays (Maize) [4577]]	ACF82620.1
Cytochrome B5	N	15	1D-2	C5XJD6_SORBI Putative uncharacterized protein Sb03g047300 OS=Sorghum bicolor GN=Sb03g047300 PE=4 SV=1	EES02143.1
Cytochrome B5 (Tu)	N	15	1D-2	F2CW94_HORVD Hypothetical protein SORBIDRAFT_03g047300 [Sorghum bicolor]	BAJ94749.1
Cytochrome B5 reductase	N	31	49-2	C5XN69_SORBI Putative uncharacterized protein Sb03g037870 [Sorghum bicolor (Sorghum) (Sorghum vulgare) [4558]]	EES03792.1
Cytochrome B5 reductase	N	31	49-3	C5YZX1_SORBI Putative uncharacterized protein Sb09g023850 [Sorghum bicolor (Sorghum) (Sorghum vulgare) [4558]]	EES18413.1
Cytochrome C	N	12	1D-2	A9NKS1_PICSI Unknown [Picea sitchensis]	ABK21232.1
Cytochrome C	N	12	1D-2	CYC_WHEAT Cytochrome c OS=Triticum aestivum PE=1 SV=1	BAJ95186.1
Cytochrome C oxidase subunit 2	N	30	OG-1	B3VEX2_BAMOL Cytochrome c oxidase subunit 2 [Bambusa oldhamii (Giant timber bamboo) [58923]]	ACE79204.1
Cytochrome C1	N	35	131-3	B9FNR2_ORYSJ Putative uncharacterized protein [Oryza sativa subsp. japonica (Rice) [39947]]	EEE63153.1
Cytochrome C1	N	33	1D-2	A4Q7Q9_MEDTR Cytochrome c, monohaem OS=Medicago truncatula GN=MtrDRAFT_AC185524g2v2 PE=4 SV=1	XP_003618807.1
Cytochrome C1	N	34	OG-3	B9HPZ7_POPTR Predicted protein [Populus trichocarpa (Western balsam poplar) (Populus balsamiferasubsp. trichocarpa) [3694]]	EEE87545.1
D-3-phosphoglycerate dehydrogenase	N	64	3-5,37-2,48-2,49-2,93-5,178-2,149-2,87-5,117-4,134-5,136-2,1D-4	B6SL40_MAIZE D-3-phosphoglycerate dehydrogenase [Zea mays (Maize) [4577]]	ACG25573.1
D-3-phosphoglycerate dehydrogenase	N	64	OG-3	C5Y9E6_SORBI Putative uncharacterized protein Sb06g030920 [Sorghum bicolor (Sorghum) (Sorghum vulgare) [4558]]	EES11556.1
Defective in cullin neddylation (DCN) 1-like protein 4-like (Zm), cullin-binding domain	N	31	46-2	B8BB26_ORYSI Putative uncharacterized protein [Oryza sativa subsp. indica (Rice) [39946]]	EEC83636.1
Dehydrin COR410, cold acclimation protein-like, LEA protein-like (Ta)	N	28	86-2	CO410_WHEAT Dehydrin COR410 [Triticum aestivum (Wheat) [4565]]	AAA20189.1
Dehydroascorbate reductase	N	23	47-19,49-2,192-11,140-8,1D-9,OG-6	Q84UH6_WHEAT Dehydroascorbate reductase [Triticum aestivum (Wheat) [4565]]	AAL71854.1
Dehydroascorbate reductase	N	23	46-2,47-4,49-21,51-11,52-4,140-2	C9EF64_WHEAT Dehydroascorbate reductase [Triticum aestivum (Wheat) [4565]]	ACV89491.1
Dehydroascorbate reductase	N	24	49-2	Q65XA0_ORYSJ Os05g0116100 protein [Oryza sativa subsp. japonica (Rice) [39947]]	AAU44087.1
Delta-1-pyrroline-5-carboxylate dehydrogenase	N	61	4-5,101-25,OG-5	Q3S832_TRITU Delta-1-pyrroline-5-carboxylate dehydrogenase [Triticum turgidum (Poulard wheat) (Rivet wheat) [4571]]	AAZ91463.1
Delta-1-pyrroline-5-carboxylate dehydrogenase	N	61	100-16	Q8W0Q4_HORVU Delta-1-pyrroline-5-carboxylate dehydrogenase [Hordeum vulgare (Barley) [4513]]	AAL70106.1
Delta-1-pyrroline-5-carboxylate synthetase	N	78	OG-4	Q58QF6_WHEAT Delta 1-pyrroline-5-carboxylate synthetase [Triticum aestivum (Wheat) [4565]]	AAX35536.1
Delta-aminolevulinic acid dehydratase	N	47	93-5	HEM2_ARATH Delta-aminolevulinic acid dehydratase, chloroplastic [Arabidopsis thaliana (Mouse-ear cress) [3702]]	AAG52549.1
Delta-aminolevulinic acid dehydratase	N	46	146-7	B6TPK4_MAIZE Delta-aminolevulinic acid dehydratase [Zea mays (Maize) [4577]]	ACG39037.1
Delta-aminolevulinic acid dehydratase	N	46	OG-4	HEM2_HORVU Delta-aminolevulinic acid dehydratase, chloroplastic [Hordeum vulgare (Barley) [4513]]	CAA63139.1
Delta-aminolevulinic acid dehydratase, prophobilinogen synthase-like, chloroplast, (Os)	N	46	102-1	A2YGS3_ORYSI Delta-aminolevulinic acid dehydratase [Oryza sativa subsp. indica (Rice) [39946]]	EAZ02284.1
Deoxyhypusine hydroxylase (DOHH)-like (At)	N	36	OG-1	A9SHU2_PHYPA Predicted protein [Physcomitrella patens subsp. patens (Moss) [145481]]	EDQ69283.1
Diaminopimelate decarboxylase	N	53	125-4	DCDA_ORYSJ Probable diaminopimelate decarboxylase, chloroplastic [Oryza sativa subsp. japonica (Rice) [39947]]	BAD16980.1
Dihydrodipicolinate reductase	N	37	96-4	B8AGP3_ORYSI Putative uncharacterized protein [Oryza sativa subsp. indica (Rice) [39946]]	EEC73069.1
Dihydrodipicolinate synthase 1 (Ta), chloroplastic	N	42	96-5	DAPA1_WHEAT Dihydrodipicolinate synthase 1, chloroplastic [Triticum aestivum (Wheat) [4565]]	AAA34263.1
Dihydroflavonol-4-reductase	N	37	48-3	B4FED4_MAIZE Dihydroflavonol-4-reductase [Zea mays (Maize) [4577]]	ACF80477.1
Dihydrofolate reductase (DHFR)-thymidylate synthase, bifunctional	N	64	48-2,	B9GAQ2_ORYSJ Putative uncharacterized protein [Oryza sativa subsp. japonica (Rice) [39947]]	EEE52108.1
Dihydrolipoamide dehydrogenase	P	39	101-4	D2YWB5_9ROSI Dihydrolipoamide dehydrogenase (Fragment) [Rhizophora apiculata [106626]]	BAI58344.1
Dihydrolipoamide dehydrogenase-like (Os), dihydrolipoyl dehydrogenase 1-like (At)	N	48	155-1	A2WPC2_ORYSI Putative uncharacterized protein [Oryza sativa subsp. indica (Rice) [39946]]	EAY73818.1
Dihydrolipoyl acetyltransferase	N	48	124-2	Q2QWU7_ORYSJ Os12g0182200 protein [Oryza sativa subsp. japonica (Rice) [39947]]	ABA95959.2
Dihydrolipoyl acetyltransferase	N	48	125-2	B4G1C9_MAIZE Dihydrolipoyllysine-residue acetyltransferase component of pyruvatedehydrogenase complex [Zea mays (Maize) [4577]]	ACG38699.1
Dihydrolipoyl acetyltransferase	N	59	5-2	A2YKI0_ORYSI Putative uncharacterized protein [Oryza sativa subsp. indica (Rice) [39946]]	EAZ03591.1
Dihydrolipoyl acetyltransferase	N	45	123-7,11-2,OG-3	A3B7K5_ORYSJ Putative uncharacterized protein [Oryza sativa subsp. japonica (Rice) [39947]]	EAZ35544.1
Dihydrolipoyl acetyltransferase (Os,At)	N	49	128-1	B8BB05_ORYSI Putative uncharacterized protein [Oryza sativa subsp. indica (Rice) [39946]]	EEC83615.1
Dihydrolipoyl dehydrogenase	N	54	4-2	Q93WQ1_9ROSI Dihydrolipoyl dehydrogenase [Bruguiera gymnorhiza [39984]]	BAB44156.1
Dihydrolipoyl dehydrogenase	N	56	101-3,154-3	Q9SPB1_VIGUN Dihydrolipoyl dehydrogenase [Vigna unguiculata (Cowpea) [3917]]	AAD53185.1
Dihydrolipoyl dehydrogenase	N	59	92-2	B8AYG2_ORYSI Dihydrolipoyl dehydrogenase [Oryza sativa subsp. indica (Rice) [39946]]	EEC78559.1
Dihydrolipoyl dehydrogenase	N	53	4-3,100-2,101-12	B8AYE1_ORYSI Dihydrolipoyl dehydrogenase [Oryza sativa subsp. indica (Rice) [39946]]	EEC78570.1
Dihydrolipoyl dehydrogenase	N	53	101-4	Q9ASP4_ORYSJ Dihydrolipoyl dehydrogenase [Oryza sativa subsp. japonica (Rice) [39947]]	BAB39219.1
Dihydrolipoyl dehydrogenase 2-like (At), mitochondrial	N	54	101-1	DLDH2_ARATH Dihydrolipoyl dehydrogenase 2, mitochondrial [Arabidopsis thaliana (Mouse-ear cress) [3702]]	AAF34796.1
Dihydrolipoyllysine-residue succinyltransferase	N	49	147-3,125-1	B6SJN5_MAIZE Dihydrolipoyllysine-residue succinyltransferase component of 2-oxoglutarate dehydrogenase complex [Zea mays (Maize) [4577]]	ACG25068.1
Dihydroororate dehydrogenase-like (Os)	N	46	96-1	B4FZU9_MAIZE Putative uncharacterized protein [Zea mays (Maize) [4577]]	ACN27886.1
Dihydropyrimidine amidohydrolase-like (Os)	Y	58	100-1	A2WW59_ORYSI Putative uncharacterized protein [Oryza sativa subsp. indica (Rice) [39946]]	EAY76205.1
Dihydroxyacetone kinase	N	51	87-7,109-2	Q0ILF8_ORYSJ Dihydroxyacetone kinase-like protein [Oryza sativa subsp. japonica (Rice) [39947]]	AAR29355.1
Dihydroxyacid dehydratase	N	64	98-3,100-2,117-4	A2YY43_ORYSI Putative uncharacterized protein [Oryza sativa subsp. indica (Rice) [39946]]	EAZ08004.1
Dioxygenase-like protein (At)	N	39	107-5	A2X8Z0_ORYSI Putative uncharacterized protein [Oryza sativa subsp. indica (Rice) [39946]]	EAY87300.1
Diphosphate-fructose-6-phosphate 1-phosphotransferase alpha chain	N	67	181-2,87-3,OG-2	Q6ZFT9_ORYSJ Os02g0714200 protein [Oryza sativa subsp. japonica (Rice) [39947]]	BAD07793.1
Disease resistance protein, NB-ARC domain, DSBA-like thioredoxin domain, RGA1-like (Os)	N	120	47-3,49-3	Q10H75_ORYSJ DSBA-like thioredoxin domain containing protein, expressed [Oryza sativa subsp. japonica (Rice) [39947]]	ABF97469.1
Disproportionating enzyme (DPE)	N	64	90-2	Q1ALB3_WHEAT Disproportionating enzyme [Triticum aestivum (Wheat) [4565]]	AAZ23612.1
Disproportionating enzyme (DPE)	N	64	135-3	Q1ALB2_AEGTA Disproportionating enzyme [Aegilops tauschii (Tausch&apos;s goatgrass) (Aegilops squarrosa) [37682]]	AAZ23613.1
Disproportionating enzyme (DPE)	P	35	3-3,89-2	Q1ALB1_AEGTA Disproportionating enzyme (Fragment) [Aegilops tauschii (Tausch&apos;s goatgrass) (Aegilops squarrosa)	AAZ23614.1
DNA damage inducible (DDI) 1-like	N	46	126-2	A2X229_ORYSI Putative uncharacterized protein [Oryza sativa subsp. indica (Rice) [39946]]	EAY84889.1
DNA damage-binding protein (DDB) 1a-like (Os,At)	N	122	114-3	B8AXJ2_ORYSI Putative uncharacterized protein [Oryza sativa subsp. indica (Rice) [39946]]	EEC79792.1
DNA gyrase subunit B-like, chloroplastic/mitochondrial (Os)	N	72	81-1	A2WN98_ORYSI Putative uncharacterized protein [Oryza sativa subsp. indica (Rice) [39946]]	EAY73444.1
DNA repair protein RAD23	N	43	126-2	B4FZM9_MAIZE Putative uncharacterized protein [Zea mays (Maize) [4577]]	ACF87572.1
DNA repair protein RAD23	N	44	6-2	RD23C_ARATH Putative DNA repair protein RAD23-3 [Arabidopsis thaliana (Mouse-ear cress) [3702]]	BAC76392.1
Dolichyl-diphosphooligosaccharide--protein glycosyltransferase	Y	75	OG-2	D8L9J3_WHEAT Dolichyl-diphosphooligosaccharide--protein glycosyltransferase, putative, expressed [Triticum aestivum (Wheat) [4565]]	CBH32545.1
D-protein (Hv), galactose oxidase/kelch repeat domain containing protein (At)	N	34	OG-2	Q8VWY8_HORVU D-protein [Hordeum vulgare (Barley) [4513]]	BAB82454.1
dTDP-glucose 4,6-dehydratase (Zm,Os,At), bifunctional polymyxin resistance arnA protein (Zm)	N	44	123-3	B4FUF3_MAIZE Bifunctional polymyxin resistance arnA protein [Zea mays (Maize) [4577]]	ACF85746.1
E3 ubiquitin-protein ligase UPL1-like (At)	N	400	1D-3	B8BPD0_ORYSI Putative uncharacterized protein OS=Oryza sativa subsp. indica GN=OsI_38149 PE=4 SV=1	EEC69178.1
E3 ubiquitin-protein ligase UPL1-like (At)	N	423	1D-3	B9GCX0_ORYSJ Putative uncharacterized protein OS=Oryza sativa subsp. japonica GN=OsJ_35924 PE=4 SV=1	EEE53127.1
E3 ubiquitin-protein ligase, FH protein interacting protein (FIP) 2-like (At)	N	33	105-1	D1ICY0_VITVI Whole genome shotgun sequence of line PN40024, scaffold_56.assembly12x (Fragment) [Vitis vinifera (Grape) [29760]]	XP_002276761.1
EMP24/GP25L/P24 family/GOLD domain containing protein	Y	26	52-2	B4F881_MAIZE Putative uncharacterized protein [Zea mays (Maize) [4577]]	ACF78324.1
Endo-1,3;1,4-beta-D-glucanase-like (Os), dienelactone hydrolase family protein (At)	N	26	21-1	A2Y4F3_ORYSI Putative uncharacterized protein [Oryza sativa subsp. indica (Rice) [39946]]	EAY97963.1
Endomembrane protein (EMP) 70 family protein, PHG1A-like (Os)	Y	73	1D-2	Q5Z5T2_ORYSJ Putative PHG1A protein OS=Oryza sativa subsp. japonica GN=OSJNBa0062E01.3 PE=4 SV=1	BAD54557.1
Enhancer of mRNA-decapping protein (EDC) 4-like (At), WD40 repeat	N	129	114-2	B8B0W2_ORYSI Putative uncharacterized protein [Oryza sativa subsp. indica (Rice) [39946]]	EEC80451.1
Enolase	N	48	40-4,96-3,123-2,1D-9	B8AK24_ORYSI Enolase [Oryza sativa subsp. indica (Rice) [39946]]	EEC74867.1
Enolase	N	48	91-6,97-13,104-5,124-19,103-5,106-3,132-3,133-4,1D-2	ENO_ORYSJ Enolase [Oryza sativa subsp. japonica (Rice) [39947]]	ABF94968.1
Enolase	N	48	194-2,189-6,11-2,70-4,107-3,97-3,123-7,124-4,1D-2,OG-9	B6T3P9_MAIZE Enolase [Zea mays (Maize) [4577]]	ACG31732.1
Enolase	N	51	102-2	B4G191_MAIZE Enolase [Zea mays (Maize) [4577]]	ACF88134
Enolase	N	51	123-3,103-3	A2Z0L8_ORYSI Enolase [Oryza sativa subsp. indica (Rice) [39946]]	EAZ08879.1
Enolase	N	48	98-3	A9PD49_POPTR Enolase [Populus trichocarpa (Western balsam poplar) (Populus balsamiferasubsp. trichocarpa) [3694]]	XP_002322420
Enolase	N	51	OG-33	PREDICTED: similar to enolase, putative [Vitis vinifera [29760]]	XP_002274334.1
Enolase (Nt)	N	48	5-1	C5J0G6_TOBAC Enolase [Nicotiana tabacum (Common tobacco) [4097]]	ACR56690.1
Enolase (Ta)	N	48	1D-3	F2D4W3_HORVD Predicted protein [Hordeum vulgare subsp. vulgare]	BAJ90134.1
Enoyl-ACP reductase	N	39	1D-3	Q6H5J0_ORYSJ Os09g0277800 protein OS=Oryza sativa subsp. japonica GN=P0701E06.10 PE=2 SV=1	BAD26009.1
Enoyl-ACP reductase	N	49	49-2,96-7,127-2,62-4	B8B9S9_ORYSI Putative uncharacterized protein [Oryza sativa subsp. indica (Rice) [39946]]	EEC83384.1
Enoyl-ACP reductase	N	39	96-2	B8BDP7_ORYSI Putative uncharacterized protein [Oryza sativa subsp. indica (Rice) [39946]]	EEC84235.1
Enoyl-ACP reductase	P	16	96-2	Q7XYC0_WHEAT Enoyl-Acp reductase (Fragment) [Triticum aestivum (Wheat) [4565]]	AAP80646.1
Epimerase/dehydratase family protein	N	23	150-2	B4FJ83_MAIZE Putative uncharacterized protein [Zea mays (Maize) [4577]]	ACF82176.1
ER membrane protein complex subunit 7-like (At), carbohydrate-binding domain	Y	22	167-2	B8B0P7_ORYSI Putative uncharacterized protein [Oryza sativa subsp. indica (Rice) [39946]]	EEC81064.1
ER membrane protein complex subunit 8/9-like, embryo defective 2731 (At)	N	23	49-2,52-2,51-1	C5YDD7_SORBI Putative uncharacterized protein Sb06g004500 [Sorghum bicolor (Sorghum) (Sorghum vulgare) [4558]]	EES11904.1
Exocyst subunit exo70 family protein B1-like (At)	N	72	1-3	B6U0J9_MAIZE Protein binding protein [Zea mays (Maize) [4577]]	ACG42882.1
Exoglucanase 1-like (Zm), beta-D-glucan exohydrolase	Y	67	128-2	B4F8M8_MAIZE Putative uncharacterized protein [Zea mays (Maize) [4577]]	ACF78471.1
Expansin, alpha	Y	28	51-1	B4FYF7_MAIZE Putative uncharacterized protein [Zea mays (Maize) [4577]]	ACF87150.1
Expansin, alpha	P	9	140-2	D1GZJ3_WHEAT Alpha expansin (Fragment) [Triticum aestivum (Wheat) [4565]]	CBH41397.1
Expansin, alpha, EXPA2 (Ta)	Y	26	47-3	Q56TP5_WHEAT Alpha-expansin EXPA2 [Triticum aestivum (Wheat) [4565]]	AAT94292.1
Expansin, alpha, EXPA3 (Ta)	P	17	21-3,46-1	Q56SB0_WHEAT Alpha-expansin EXPA3 (Fragment) [Triticum aestivum (Wheat) [4565]]	AAW32214.1
Expansin, alpha, EXPA9-like (Ta)	Y	29	48-1	Q6QFA4_WHEAT Expansin EXPA9 [Triticum aestivum (Wheat) [4565]]	AAS48878.1
Expansin, beta	Y	30	150-1	C3SAC4_BRADI Triticum beta-expansin [Brachypodium distachyon (Purple false brome) (Trachynia distachya) [15368]]	ACF22758.1
Expansin, beta, 1a	Y	31	56-2	B4FBN4_MAIZE Beta-expansin 1a [Zea mays (Maize) [4577]]	ACF83571.1
Expansin, beta, EXPB2	Y	31	152-9,149-4,78-1	Q6QFA2_WHEAT Expansin EXPB2 [Triticum aestivum (Wheat) [4565]]	AAS48880.1
Expansin, beta, EXPB4	Y	29	183-3,150-2	Q6QFA0_WHEAT Expansin EXPB4 [Triticum aestivum (Wheat) [4565]]	AAS48882.1
Exportin (XPO)	N	123	1D-3	Q84M87_ORYSJ Os03g0858100 protein OS=Oryza sativa subsp. japonica GN=OSJNBa0059G06.10 PE=4 SV=1	AAP21382.1
Exportin (XPO) 1A-like (At)	N	123	1D-3	C5WRW8_SORBI Putative uncharacterized protein Sb01g000490 OS=Sorghum bicolor GN=Sb01g000490 PE=4 SV=1	EER90476.1
Exportin 1-like	N	123	1D-2	I1IGKL4_BRADI PREDICTED: exportin-1-like [Brachypodium distachyon]	XP_003559224
FACT complex subunit SPT16-like (Zm)	N	121	114-7	B2ZGK7_AEGTA Putative uncharacterized protein [Aegilops tauschii (Tausch&apos;s goatgrass) (Aegilops squarrosa) [37682]]	ACD46678.1
Fatty acid beta-oxidation multifunctional protein (MFP)-like, glyoxysomal	N	79	1-2,127-2	Q94CN1_ORYSJ Os01g0348600 protein [Oryza sativa subsp. japonica (Rice) [39947]]	BAB63893.1
Fatty acid beta-oxidation multifunctional protein (MFP)-like, glyoxysomal, MFP-a (Tu)	P	12	47-2	B7TQF0_9POAL Putative glyoxysomal fatty acid beta-oxidation multifunctional protein MFP-a (Fragment) [Triticum urartu [4572]]	ACJ54648.1
Fatty acid beta-oxidation multifunctional protein (MFP)-like, peroxisomal, abnormal inflorescence meristem (AIM) I-like (At)	N	79	51-4	C5Y009_SORBI Putative uncharacterized protein Sb04g010370 [Sorghum bicolor (Sorghum) (Sorghum vulgare) [4558]]	EES04919.1
Ferritin	N	28	44-8,185-5	B1NC18_HORVU Ferritin [Hordeum vulgare (Barley) [4513]]	ABR26678.1
Ferritin	N	28	21-2	B6UZ90_WHEAT Ferritin [Triticum aestivum (Wheat) [4565]]	ACJ05654.1
Ferritin	N	28	46-2,1D-2	A4GSN6_WHEAT Ferritin [Triticum aestivum (Wheat) [4565]]	ABO21680.1
Ferritin (Tu)	N	28	21-1	A4GSN5_9POAL Ferritin [Triticum urartu [4572]]	ABO21679.1
Flagellar inner arm intermediate chain	N	87	1-2	C1FIU2_9CHLO Flagellar inner arm intermediate chain [Micromonas sp. RCC299 [296587]]	ACO70236.1
FORL1 (Ta), floral organ regulator (FOR)-like, polygalacturonase-inhibiting protein-like (Os), LRR	Y	36	65-2,66-3,67-12,OG-4	A0T2T6_WHEAT FORL1 [Triticum aestivum (Wheat) [4565]]	ABK76651.1
FORL2 (Ta), floral organ regulator (FOR)-like, polygalacturonase-inhibiting protein-like (Os), LRR	N	36	64-8,65-9,66-13,67-3,68-2,129-4	A0T2T7_WHEAT FORL2 [Triticum aestivum (Wheat) [4565]]	ABK76652.1
Formate dehydrogenase	N	41	OG-2,68-1	B6TRR5_MAIZE Formate dehydrogenase 1 [Zea mays (Maize) [4577]]	ACG39798.1
Formate dehydrogenase	N	43	182-2	C6T9Z5_SOYBN Putative uncharacterized protein [Glycine max (Soybean) [3847]]	ACU18647.1
Formate dehydrogenase	N	41	79-3	B8B2F2_ORYSI Putative uncharacterized protein [Oryza sativa subsp. indica (Rice) [39946]]	EEC80636.1
Formate dehydrogenase	N	41	79-6	C5Z2Z6_SORBI Putative uncharacterized protein Sb10g016920 [Sorghum bicolor (Sorghum) (Sorghum vulgare) [4558]]	EER89775.1
Formate dehydrogenase 1-like, mitochondiral (Os)	P	15	79-1	A6N0B2_ORYSI Mitochondrial formate dehydrogenase 1 (Fragment) [Oryza sativa subsp. indica (Rice) [39946]]	ABR25682.1
Formate dehydrogenase, mitochondrial	N	41	1D-3	FDH1_ORYSJ Formate dehydrogenase 1, mitochondrial OS=Oryza sativa subsp. japonica GN=Os06g0486800 PE=1 SV=2	BAA77337.1
Formate dehydrogenase, mitochondrial	N	42	56-3,79-25,182-12	FDH_HORVU Formate dehydrogenase, mitochondrial [Hordeum vulgare (Barley) [4513]]	BAA36181.1
Formate dehydrogenase, mitochondrial	N	42	79-2,182-12	FDH_SOLTU Formate dehydrogenase, mitochondrial [Solanum tuberosum (Potato) [4113]]	CAB17080.1
Fructan:fructan 1-fructosyltransferase	N	71	164-2	B5TK37_AEGSE Fructan:fructan 1-fructosyltransferase [Aegilops searsii (Sears&apos; goatgrass) (Triticum searsii) [4487]]	ACH73189.1
Fructokinase-1 (Os)	N	35	44-2,96-6,104-96,105-3,63-1,OG-1	SCRK1_ORYSI Fructokinase-1 [Oryza sativa subsp. indica (Rice) [39946]]	AAL26574.1
Fructose-1,6-bisphosphatase	N	44	126-2	F16P1_WHEAT Fructose-1,6-bisphosphatase, chloroplastic [Triticum aestivum (Wheat) [4565]]	CAA30612.1
Fructose-bisphosphate aldolase	N	39	20-2,21-5,39-5,46-2,48-3,49-5,64-28,66-20,67-16,68-13,180-7,50-2,54-2,57-2,59-2,61-3,106-5,107-6,129-3,130-4,133-2,136-2,1D-13,OG-5	C1J958_SECCE Fructose-bisphosphate aldolase [Secale cereale (Rye) [4550]]	ACO44683.1
Fructose-bisphosphate aldolase	N	42	96-2	B6TI65_MAIZE Fructose-bisphosphate aldolase [Zea mays (Maize) [4577]]	ACG36798.1
Fructose-bisphosphate aldolase	N	42	96-15,OG-3	C0KTA6_WHEAT Fructose-bisphosphate aldolase [Triticum aestivum (Wheat) [4565]]	ACM78035.1
Fructose-bisphosphate aldolase	N	39	64-3,66-5,67-3,68-2	C1J959_WHEAT Fructose-bisphosphate aldolase [Triticum aestivum (Wheat) [4565]]	ACO44684.1
Fructose-bisphosphate aldolase	N	41	62-2	D8L9Q5_WHEAT Fructose-bisphosphate aldolase [Triticum aestivum (Wheat) [4565]]	CBH32613.1
Fructose-bisphosphate aldolase	N	39	72-2,79-2	A2XUB6_ORYSI Fructose-bisphosphate aldolase [Oryza sativa subsp. indica (Rice) [39946]]	EAY94426.1
Fructose-bisphosphate aldolase	N	42	104-2	A9TPN5_PHYPA Fructose-bisphosphate aldolase [Physcomitrella patens subsp. patens [145481]]	EDQ54637.1
Fructose-bisphosphate aldolase	N	43	96-3	B9SJY9_RICCO Fructose-bisphosphate aldolase [Ricinus communis (Castor bean) [3988]]	EEF36097.1
Fructose-bisphosphate aldolase	N	39	64-2	C5XRQ7_SORBI Fructose-bisphosphate aldolase [Sorghum bicolor (Sorghum) (Sorghum vulgare) [4558]]	EES06798.1
Fructose-bisphosphate aldolase	N	39	64-1	B5B3T4_SESPO Fructose-bisphosphate aldolase [Sesuvium portulacastrum (Shoreline sea purslane) (Portulacaportulacastrum) [221166]]	ACG68894.1
Fructose-bisphosphate aldolase	N	42	65-1	A9T663_PHYPA Fructose-bisphosphate aldolase [Physcomitrella patens subsp. patens [145481]]	EDQ61115.1
Fructose-bisphosphate aldolase	P	23	65-2,96-9,104-3,105-7,129-3	Q7X9K7_WHEAT Aldolase (Fragment) [Triticum aestivum (Wheat) [4565]]	AAP80661.1
Fructose-bisphosphate aldolase	N	39	67-2	D1MY58_9POAL Fructose-bisphosphate aldolase [Phyllostachys edulis [38705]]	BAI59775.1
Fructose-bisphosphate aldolase, cytoplasmic	N	39	1D-1	I1HUD0_BRADI PREDICTED: fructose-bisphosphate aldolase cytoplasmic isozyme-like isoform 1 [Brachypodium distachyon]	XP_003564871.1
Fumarate hydratase	N	53	1D-2	Q43180_SOLTU Fumarase OS=Solanum tuberosum GN=fum1 PE=2 SV=1	CAA62817.1
Fumarate hydratase class II	Y	54	6-3,147-3	B8AP09_ORYSI Putative uncharacterized protein [Oryza sativa subsp. indica (Rice) [39946]]	EEC75213.1
Fumarylacetoacetase-like (Zm)	N	47	1D-1	B4FBI6_MAIZE Putative uncharacterized protein OS=Zea mays PE=2 SV=1	ACL52531.1
Galactonolactone dehydrogenase	N	66	3-3	B8BLZ5_ORYSI Putative uncharacterized protein [Oryza sativa subsp. indica (Rice) [39946]]	EEC68837.1
GAMM1-like protein, UPF0160 domain	N	43	104-2	B4FTN5_MAIZE Putative uncharacterized protein [Zea mays (Maize) [4577]]	ACF85478.1
Gamma-aminobutyrate transaminase 1, mitochondrial (Os)	N	54	147-2,116-1	B8AU59_ORYSI Putative uncharacterized protein [Oryza sativa subsp. indica (Rice) [39946]]	EEC77995.1
Gamma-hydroxybutyrate dehydrogenase-like (Os)	N	30	21-4	Q84VC8_ORYSJ Os02g0562700 protein [Oryza sativa subsp. japonica (Rice) [39947]]	AAO72678.1
GCN5-related N-acetyltransferase (GNAT) family protein, separation anxiety protein-like (At)	N	19	170-1	Q9LFM3_ARATH At5g11340 [Arabidopsis thaliana (Mouse-ear cress) [3702]]	CAB96669.1
GDP dissociation inhibitor (GDI)	N	50	77-3,5-3	A7Y7F0_LUPAL GDP-dissociation inhibitor [Lupinus albus (White lupin) [3870]]	ABU98948.1
GDP dissociation inhibitor (GDI)	N	50	8-2	A5BXT5_VITVI Whole genome shotgun sequence of line PN40024, scaffold_94.assembly12x [Vitis vinifera (Grape) [29760]]	CAN70679.1
GDP dissociation inhibitor (GDI)	N	50	124-2	A9NWR2_PICSI Putative uncharacterized protein [Picea sitchensis (Sitka spruce) [3332]]	ABK25073.1
GDP dissociation inhibitor (GDI)	N	50	6-3,9-51,24-6	C4J6K9_MAIZE Putative uncharacterized protein [Zea mays (Maize) [4577]]	ACR36809.1
GDP-mannose pyrophosphorylase	N	40	79-2,182-2	A0EJL9_MALGL GDP-mannose pyrophosphorylase [Malpighia glabra (Barbados cherry) [71611]]	ABB53473.1
GDP-mannose-3,5-epimerase	N	42	125-4	C6K2K9_SOLLC GDP-mannose 3&apos;,5&apos;-epimerase [Solanum lycopersicum (Tomato) (Lycopersicon esculentum) [4081]]	ACS45393.1
GLABRA2 expression modulator (GEM)-like (At)	N	30	96-2	B4FF76_MAIZE Putative uncharacterized protein [Zea mays (Maize) [4577]]	ACF80769.1
Glucan endo-1,3-beta-D-glucosidase, beta 1,3-glucanase	Y	49	100-4,101-8	E13B_WHEAT Glucan endo-1,3-beta-glucosidase [Triticum aestivum (Wheat) [4565]]	AAA90953.1
Glucan endo-1,3-beta-D-glucosidase, beta 1,3-glucanase	N	33	183-4,1D-3	O65189_HORVU Glucan endo-1,3-beta-glucosidase isoenzyme I [Hordeum vulgare (Barley) [4513]]	AAC14696.1
Glucan endo-1,3-beta-D-glucosidase, beta 1,3-glucanase	P	32	1D-2,OG-4	Q1EM97_SECCE Glucan endo-1,3-beta-D-glucosidase (Fragment) OS=Secale cereale GN=gluna-2 PE=2 SV=1	CAJ58514.1
Glucan endo-1,3-beta-D-glucosidase, beta 1,3-glucanase	P	34	150-6	Q5CAL1_WHEAT Putative glucan endo-1,3-beta-D-glucosidase (Fragment) [Triticum aestivum (Wheat) [4565]]	CAI64809.1
Glucan endo-1,3-beta-D-glucosidase, beta 1,3-glucanase	P	32	150-6,149-11	Q1EM98_SECCE Glucan endo-1,3-beta-D-glucosidase (Fragment) [Secale cereale (Rye) [4550]]	CAJ58513.1
Glucose-1-phosphate adenylyltransferase	N	54	102-5	Q5XXD1_WHEAT Glucose-1-phosphate adenylyltransferase [Triticum aestivum (Wheat) [4565]]	AAU50665.1
Glucose-1-phosphate adenylyltransferase	N	52	147-3,103-10,91-4,OG-5	B2LUU5_WHEAT Glucose-1-phosphate adenylyltransferase [Triticum aestivum (Wheat) [4565]]	ACB99681.1
Glucose-1-phosphate adenylyltransferase large subunit	P	58	125-6	GLGL2_WHEAT(P12299) Glucose-1-phosphate adenylyltransferase large subunit, chloroplastic/amyloplastic [Triticum aestivum (Wheat) [4565]]	CAA32532.1
Glucose-6-phosphate 1-dehydrogenase	N	44	87-3	C0HEF0_MAIZE Glucose-6-phosphate 1-dehydrogenase [Zea mays (Maize) [4577]]	ACN25403.1
Glucose-6-phosphate 1-dehydrogenase	N	58	100-12	Q9LRJ0_WHEAT Glucose-6-phosphate 1-dehydrogenase [Triticum aestivum (Wheat) [4565]]	BAA97663.1
Glucose-6-phosphate 1-dehydrogenase	N	71	90-2	B8AN00_ORYSI Glucose-6-phosphate 1-dehydrogenase [Oryza sativa subsp. indica (Rice) [39946]]	EEC75132.1
Glucose-6-phosphate 1-dehydrogenase	N	58	89-1	B8AF07_ORYSI Glucose-6-phosphate 1-dehydrogenase [Oryza sativa subsp. indica (Rice) [39946]]	EEC73539.1
Glucose-6-phosphate 1-epimerase, apospory-associated protein C	N	37	92-2	B8A312_MAIZE Putative uncharacterized protein [Zea mays (Maize) [4577]]	ACL54561.1
Glucose-6-phosphate isomerase	N	62	4-5,127-3,OG-1	Q1PBI3_WHEAT Glucose-6-phosphate isomerase [Triticum aestivum (Wheat) [4565]]	ABE41790.1
Glucose-6-phosphate isomerase	N	68	109-3,126-2	B4FQC6_MAIZE Glucose-6-phosphate isomerase [Zea mays (Maize) [4577]]	ACF84319.1
Glucose-6-phosphate isomerase	N	68	21-2,89-4	A2YWA4_ORYSI Glucose-6-phosphate isomerase [Oryza sativa subsp. indica (Rice) [39946]]	EAZ07365.1
Glucose-6-phosphate isomerase	N	68	90-7,91-4,86-7,135-8,89-1	B8BCM8_ORYSI Glucose-6-phosphate isomerase [Oryza sativa subsp. indica (Rice) [39946]]	EEC84721.1
Glutamate decarboxylase	N	47	124-2	Q5EXM3_HORVU Putative glutamate decarboxylase [Hordeum vulgare (Barley) [4513]]	AAV65329.1
Glutamate dehydrogenase	N	45	79-2,182-2	Q33E23_ORYSJ Glutamate dehydrogenase 2 [Oryza sativa subsp. japonica (Rice) [39947]]	BAE48298.1
Glutamate dehydrogenase	N	44	182-5,79-6	B9IPQ2_POPTR Predicted protein [Populus trichocarpa (Western balsam poplar) (Populus balsamiferasubsp. trichocarpa) [3694]]	EEF00220.1
Glutamate dehydrogenase	N	44	182-2	C5YD28_SORBI Putative uncharacterized protein Sb06g024150 [Sorghum bicolor (Sorghum) (Sorghum vulgare) [4558]]	EES11206.1
Glutamate synthase, alpha subunit	N	244	OG-2	A9SI17_PHYPA Predicted protein [Physcomitrella patens subsp. patens (Moss) [145481]]	EDQ69178.1
Glutamate synthase, ferredoxin-dependent	N	175	81-2	A2V657_ORYSA Ferredoxin-dependent glutamate synthase [Oryza sativa (Rice) [4530]]	BAF46921.1
Glutamate-1-semialdehyde 2,1-aminomutase	N	50	79-1	B9SLG6_RICCO Glutamate-1-semialdehyde 2,1-aminomutase, putative [Ricinus communis (Castor bean) [3988]]	EEF35570.1
Glutamate-1-semialdehyde 2,1-aminomutase, chloroplastic	N	49	94-5,133-4	GSA_HORVU (P18492) Glutamate-1-semialdehyde 2,1-aminomutase, chloroplastic [Hordeum vulgare (Barley) [4513]]	AAB59330.1
Glutamate-cysteine ligase, gamma-glutamylcysteine synthetase	N	43	90-4,91-10,102-2,103-4,OG-5	Q5G1T9_WHEAT Gamma-glutamylcysteine synthetase [Triticum aestivum (Wheat) [4565]]	AAW58147.1
Glutamine synthetase	N	39	92-18,94-4,1D-4,OG-2	Q45NB5_WHEAT Glutamine synthetase [Triticum aestivum (Wheat) [4565]]	AAZ30059.1
Glutamine synthetase	N	39	92-3,95-3,107-4,133-6	Q6RUI9_WHEAT Glutamine synthetase [Triticum aestivum (Wheat) [4565]]	AAR84350.1
Glutamine synthetase	N	47	92-2	B2CZA8_BETVU Glutamine synthetase [Beta vulgaris (Sugar beet) [161934]]	ACB45672.1
Glutamine synthetase	N	40	92-2	A9TWC2_PHYPA Glutamine synthetase [Physcomitrella patens subsp. patens [145481]]	EDQ52271.1
Glutamine synthetase, cytoplasmic (Hv)	N	39	95-1	GLNA3_HORVU Glutamine synthetase [Hordeum vulgare (Barley) [4513]]	CAA48830.1
Glutamine synthetase, cytosolic	N	39	92-2	GLN11_ORYSJ (P14656) Glutamine synthetase cytosolic isozyme 1-1 [Oryza sativa subsp. japonica (Rice) [39947]]	CAA32461.1
Glutamine synthetase, cytosolic	P	31	92-2	O22505_DAUCA Cytosolic glutamine synthetase (Fragment) [Daucus carota (Carrot) [4039]]	AAB71692.1
Glutaredoxin	N	12	199-2	Q7XY25_WHEAT Glutaredoxin [Triticum aestivum (Wheat) [4565]]	AAP80853.1
Glutaredoxin	N	54	123-2	B7FIA1_MEDTR Putative uncharacterized protein [Medicago truncatula (Barrel medic) [3880]]	ACJ84480.1
Glutaredoxin	N	54	91-2	B4FQ54_MAIZE Putative uncharacterized protein [Zea mays (Maize) [4577]]	ACF84247.1
Glutaredoxin-S17-like, monothiol	N	53	103-4	A2Z916_ORYSI Putative uncharacterized protein [Oryza sativa subsp. indica (Rice) [39946]]	EAY79100.1
Glutathione peroxidase (GPX)	N	18	166-8,1D-3	Q6UQ05_TRIMO Glutathione peroxidase [Triticum monococcum (Einkorn wheat) (Small spelt) [4568]]	AAQ64633.1
Glutathione peroxidase (GPX)	N	19	121-2	Q10L56_ORYSJ Glutathione peroxidase [Oryza sativa subsp. japonica (Rice) [39947]]	ABF96054.1
Glutathione peroxidase (GPX)	N	20	166-8	E4MXJ5_THEHA Glutathione peroxidase [Thellungiella halophila (Salt cress) [98038]]	BAJ34328.1
Glutathione peroxidase (GPX)	N	18	166-2	Q9SME4_HORVU Glutathione peroxidase [Hordeum vulgare (Barley) [4513]]	CAB59895.1
Glutathione reductase (GR)	P	17	101-1	C9E3F4_AGRCR Glutathione reductase (Fragment) [Agropyron cristatum (Crested wheatgrass) [4593]]	ACV71030.1
Glutathione reductase (GR), chloroplastic	P	51	101-3	A5JPR0_9POAL Chloroplast glutathione reductase (Fragment) [Dasypyrum villosum [40247]]	ABQ53155.1
Glutathione reductase (GR), cytosolic	N	53	96-10,100-10,OG-6	Q6UQ06_TRIMO Cytosolic glutathione reductase [Triticum monococcum (Einkorn wheat) (Small spelt) [4568]]	AAQ64632.1
Glutathione reductase (GR), cytosolic	N	53	100-2	A8CCK8_HORVU Cytosolic glutathione reductase [Hordeum vulgare (Barley) [4513]]	BAF80309.1
Glutathione S-transferase (GST)	N	23	47-7	Q9SP56_WHEAT Glutathione S-transferase [Triticum aestivum (Wheat) [4565]]	AAD56395.1
Glutathione S-transferase (GST)	N	25	52-2	Q9SES7_HORVU Glutathione-S-transferase [Hordeum vulgare (Barley) [4513]]	AAF23357.1
Glutathione S-transferase (GST)	N	25	44-2,47-2,49-3,51-4,140-3	Q8LGN5_WHEAT Glutathione-S-transferase 19E50 [Triticum aestivum (Wheat) [4565]]	AAL47688.1
Glutathione S-transferase (GST)	N	25	48-2	A8MPH5_HORVU Putative glutathione-S-transferase [Hordeum vulgare (Barley) [4513]]	ABI18247.1
Glutathione S-transferase (GST)	N	37	104-2	B6T7B6_MAIZE Glutathione S-transferase, C-terminal-like [Zea mays (Maize) [4577]]	ACG32999.1
Glutathione S-transferase (GST)	N	25	47-2,49-2,51-2	B4FTF8_MAIZE Glutathione S-transferase [Zea mays (Maize) [4577]]	ACG36280.1
Glutathione S-transferase (GST)	N	26	51-2	C5YG26_SORBI Putative uncharacterized protein Sb06g028630 [Sorghum bicolor (Sorghum) (Sorghum vulgare) [4558]]	EES12862.1
Glutathione S-transferase (GST) F1 (Ta)	N	23	49-5,1D-2	Q8GTB7_WHEAT Glutathione transferase F1 [Triticum aestivum (Wheat) [4565]]	CAD29480.1
Glutathione S-transferase (GST) (Ta)	N	25	47-5,49-8,51-20,140-10,1D-1,OG-4	Q8RW03_WHEAT Glutathione transferase [Triticum aestivum (Wheat) [4565]]	CAC94002.1
Glutathione S-transferase (GST) (Ta)	N	25	49-2,51-6,140-3,1D-4,OG-2	Q8RW02_WHEAT Glutathione transferase [Triticum aestivum (Wheat) [4565]]	ACE82289.1
Glutathione S-transferase (GST) (Ta)	N	25	47-17	Q8RW04_WHEAT Glutathione transferase [Triticum aestivum (Wheat) [4565]]	CAC94001.1
Glutathione S-transferase (GST) 38-like (Zm)	N	25	148-1	C5WUH3_SORBI Putative uncharacterized protein Sb01g030790 [Sorghum bicolor (Sorghum) (Sorghum vulgare) [4558]]	EER94597.1
Glutathione S-transferase (GST) F1 (Tu)	N	25	1D-2	Q8VWW3_HORVD Glutathione transferase [Hordeum vulgare subsp. vulgare]	AAL73394.1
Glutathione S-transferase (GST) F5 (Ta)	N	23	46-2,51-4,52-10,163-7,1D-4	Q8GTB8_WHEAT Glutathione transferase F5 [Triticum aestivum (Wheat) [4565]]	CAD29478.1
Glutathione S-transferase (GST) F6 (Ta)	N	25	1D-2	Q8GRI3_WHEAT Glutathione transferase OS=Triticum aestivum GN=gstf6 PE=2 SV=1	CAD29479.1
Glutathione synthetase	N	58	124-2	Q7X9G1_WHEAT Glutathione synthetase [Triticum aestivum (Wheat) [4565]]	CAE18176.1
Glutathione synthetase	N	53	123-5,124-3	Q7X9F9_WHEAT Glutathione synthetase [Triticum aestivum (Wheat) [4565]]	CAE18178.1
Glyceraldehyde 3-phosphate dehydrogenase	N	22	81-2	B7FGT9_MEDTR Putative uncharacterized protein [Medicago truncatula (Barrel medic) [3880]]	ACJ83968.1
Glyceraldehyde 3-phosphate dehydrogenase	N	43	39-2	A5BCS8_VITVI Putative uncharacterized protein [Vitis vinifera (Grape) [29760]]	CAN78872.1
Glyceraldehyde 3-phosphate dehydrogenase	N	42	69-2,83-2,62-3,129-2,140-2,85-1,136-1	A3AV14_ORYSJ Putative uncharacterized protein [Oryza sativa subsp. japonica (Rice) [39947]]	EAZ31153.1
Glyceraldehyde 3-phosphate dehydrogenase	N	43	63-2	A9RIU5_PHYPA Predicted protein [Physcomitrella patens subsp. patens [145481]]	EDQ81256.1
Glyceraldehyde 3-phosphate dehydrogenase	N	43	OG-2	C5XW45_SORBI Putative uncharacterized protein Sb04g004750 [Sorghum bicolor (Sorghum) (Sorghum vulgare) [4558]]	EES04595.1
Glyceraldehyde 3-phosphate dehydrogenase	P	13	47-2	A8QMR8_9ROSA Glyceraldehyde 3-phosphate dehydrogenase (Fragment) [Ficus deltoidea [182111]]	ABN49077.1
Glyceraldehyde 3-phosphate dehydrogenase	P	12	66-2	A5JEJ3_9ROSI Glyceraldehyde 3-phosphate dehydrogenase (Fragment) [Zehneria baueriana [418483]	ABQ42327.1
Glyceraldehyde 3-phosphate dehydrogenase	P	12	66-2,67-2	B9VMT0_POPBA Glyceraldehyde 3-phosphate dehydrogenase (Fragment) [Populus balsamifera (Balsam poplar) [73824]]	ACM16376.1
Glyceraldehyde-3-phosphate dehydrogenase	N	37	36-2,49-4,64-20,65-16,66-26,67-27,82-3,105-1,182-3,145-7,1D-11,OG-10	A5YVV3_WHEAT Glyceraldehyde-3-phosphate dehydrogenase [Triticum aestivum (Wheat) [4565]]	ABQ81648.1
Glyceraldehyde-3-phosphate dehydrogenase	N	37	64-2,68-28,104-14,106-7,1D-7,OG-4	C7C4X1_WHEAT Glyceraldehyde-3-phosphate dehydrogenase [Triticum aestivum (Wheat) [4565]]	CAZ76054.1
Glyceraldehyde-3-phosphate dehydrogenase	N	43	66-2	A9PF03_POPTR Putative uncharacterized protein [Populus trichocarpa (Western balsam poplar) (Populus balsamiferasubsp. trichocarpa) [3694]]	ABK94956.1
Glyceraldehyde-3-phosphate dehydrogenase	N	43	106-14	Q6H703_ORYSJ Os02g0171100 protein [Oryza sativa subsp. japonica (Rice) [39947]]	BAD25194.1
Glyceraldehyde-3-phosphate dehydrogenase	N	44	66-2,67-4	Q8VWN9_CAPAN Glyceraldehyde-3-phosphate dehydrogenase [Capsicum annuum (Bell pepper) [4072]]	CAC80377.1
Glyceraldehyde-3-phosphate dehydrogenase	N	37	68-1	A9PIL9_9ROSI Putative uncharacterized protein [Populus trichocarpa x Populus deltoides [3695]]	ABK96222.1
Glyceraldehyde-3-phosphate dehydrogenase	P	22	180-2,107-2,154-1	A1BQW0_9SOLA Glyceraldehyde-3-phosphate dehydrogenase (Fragment) [Nicotiana attenuata [49451]]	ABH07504.1
Glyceraldehyde-3-phosphate dehydrogenase	P	13	63-3	D0R8T2_9ROSI Glyceraldehyde-3-phosphate dehydrogenase (Fragment) [Manihot angustiloba [674735]]	CBE70559.1
Glyceraldehyde-3-phosphate dehydrogenase	P	15	66-2,67-2	D0R8X7_9ROSI Glyceraldehyde-3-phosphate dehydrogenase (Fragment) [Manihot cecropiifolia [510185]]	CBE70604.1
Glyceraldehyde-3-phosphate dehydrogenase	P	13	65-2,66-3,67-2	D0R904_MANES Glyceraldehyde-3-phosphate dehydrogenase (Fragment) [Manihot esculenta (Cassava) (Manioc) [3983]]	CBE70631.1
Glyceraldehyde-3-phosphate dehydrogenase	P	34	68-1	Q8VXN7_COLSC Glyceraldehyde-3-phosphate dehydrogenase (Fragment) [Coleochaete scutata [3125]]	CAC80381.1
Glyceraldehyde-3-phosphate dehydrogenase	N	37	66-2,67-2,68-2	C9EAC1_FESAR Glyceraldehyde-3-phosphate dehydrogenase 1 [Festuca arundinacea (Tall fescue) (Schedonorus arundinaceus) [4606]]	ACV86034.1
Glyceraldehyde-3-phosphate dehydrogenase (Hv)	P	26	68-1	A3RHR9_HORVD Glyceraldehyde-3-phosphate dehydrogenase (Fragment) [Hordeum vulgare var. distichum (Two-rowed barley) [112509]]	ABO14501.1
Glyceraldehyde-3-phosphate dehydrogenase, chloroplast	P	43	47-3	A3QVW4_MARPO Chloroplast glyceraldehyde-3-phosphate dehydrogenase (Fragment) [Marchantia polymorpha (Liverwort) [3197]]	ABK00055.1
Glyceraldehyde-3-phosphate dehydrogenase, chloroplast	P	38	105-1	A3QVW1_MARPO Chloroplast glyceraldehyde-3-phosphate dehydrogenase (Fragment) [Marchantia polymorpha (Liverwort) [3197]]	ABK00052.1
Glyceraldehyde-3-phosphate dehydrogenase, cytosolic	N	37	121-2	G3PC_MESCR (P17878) Glyceraldehyde-3-phosphate dehydrogenase, cytosolic [Mesembryanthemum crystallinum (Common ice plant) [3544]]	AAA33033.1
Glyceraldehyde-3-phosphate dehydrogenase, cytosolic	N	43	64-3	B4FAK9_MAIZE Glyceraldehyde-3-phosphate dehydrogenase, cytosolic [Zea mays (Maize) [4577]]	ACF79152.1
Glyceraldehyde-3-phosphate dehydrogenase, cytosolic	P	18	77-5	Q7XJJ1_WHEAT Cytosolic glyceraldehyde-3-phosphate dehydrogenase (Fragment) [Triticum aestivum (Wheat) [4565]]	AAP83583.1
Glyceraldehyde-3-phosphate dehydrogenase, cytosolic	P	10	64-2,66-6,68-3,104-2,29-2	B6CIL7_9LAMI Cytosolic glyceraldehyde-3-phosphate dehydrogenase (Fragment) [Conradina sp. Edwards 133 [477242]]	ABZ81887.1
Glycerol-3-phosphatase 1-like (At)	N	30	19-2	C5YJG9_SORBI Putative uncharacterized protein Sb07g007660 [Sorghum bicolor (Sorghum) (Sorghum vulgare) [4558]]	EES14772.1
Glycerol-3-phosphate dehydrogenase	N	69	3-3	B9HUJ0_POPTR Predicted protein [Populus trichocarpa (Western balsam poplar) (Populus balsamiferasubsp. trichocarpa) [3694]]	XP_002315321.2
Glycerophosphoryl diester phosphodiesterase 1-like, S222 (Ta), SEUSS-like (SLK) 5-like (At)	Y	82	87-2	C0P8U6_MAIZE Putative uncharacterized protein [Zea mays (Maize) [4577]]	ACN30591.1
Glycerophosphoryl diester phosphodiesterase 1-like, S222 (Ta), SEUSS-like (SLK) 5-like (At)	N	50	1D-5,OG-3	Q9ZTU6_WHEAT S222 OS=Triticum aestivum GN=S222 PE=2 SV=1	AAD10252.1
Glycine-rich protein	Y	33	1D-2	Q6Z142_ORYSJ Os07g0440100 protein OS=Oryza sativa subsp. japonica GN=P0443H10.27 PE=4 SV=1	BAC84308.1
Glycosidase, putative	Y	97	116-3	B7ZYF5_MAIZE Putative uncharacterized protein [Zea mays (Maize) [4577]]	ACL52954.1
Glycosidase, putative	Y	97	118-2	A2X202_ORYSI Putative uncharacterized protein [Oryza sativa subsp. indica (Rice) [39946]]	EAY84862.1
Glycosidase, putative	Y	97	69-2,119-2	C5Z624_SORBI Putative uncharacterized protein Sb10g024070 [Sorghum bicolor (Sorghum) (Sorghum vulgare) [4558]]	EER90038.1
Glycoside hydrolase family 16, endotransglucosylase/hydrolase XTH4 (Ta), PM2-like (Hv)	Y	32	OG-1	Q56TP1_WHEAT Endotransglucosylase/hydrolase XTH4 [Triticum aestivum (Wheat) [4565]]	AAT94296.1
Glycoside hydrolase family 3, beta-D-glucan exohydrolase-like (At)	Y	68	OG-1	Q8W112_ARATH Beta-D-glucan exohydrolase-like protein [Arabidopsis thaliana (Mouse-ear cress) [3702]]	AED92910.1
Glycoside hydrolase family 77, 4-alpha-glucanotransferase, disproportionating enzyme (DPE) 1-like (Os)	N	62	109-1	B8B4V9_ORYSI Putative uncharacterized protein [Oryza sativa subsp. indica (Rice) [39946]]	EEC82491.1
Glycoside hydrolase family 9, endo-1,3-beta glucanase-like, endoglucanase 8-like, cellulase-like (At)	Y	54	9-1,OG-2	A2YBE2_ORYSI Putative uncharacterized protein [Oryza sativa subsp. indica (Rice) [39946]]	EAZ00403.1
Glycoside hydrolase family 9, endo-1,3-beta glucanase-like, endoglucanase 8-like, cellulase-like (At)	Y	54	4-2	B9SP60_RICCO Endo-1,4-beta-glucanase, putative [Ricinus communis (Castor bean) [3988]]	XP_002527779.1
Glyoxalase 1-like (Zm), lactoylglutathione lyase-like (At)	N	33	92-1	A9NNQ2_PICSI Putative uncharacterized protein [Picea sitchensis (Sitka spruce) [3332]]	ABK22263.1
Glyoxalase 1-like (Zm), lactoylglutathione lyase-like (At)	N	32	92-1	O04818_SPOST Putative uncharacterized protein [Sporobolus stapfianus (Ressurection grass) [56623]]	CAA71754.1
Glyoxalase I	N	35	92-4,96-3,121-2,187-2,11-2,1D-2,OG-1	A3BQD6_ORYSJ Putative uncharacterized protein [Oryza sativa subsp. japonica (Rice) [39947]]	EAZ41775.1
Glyoxalase I	N	21	121-3	A9P8N6_POPTR Predicted protein [Populus trichocarpa (Western balsam poplar) (Populus balsamiferasubsp. trichocarpa) [3694]]	ABK92739.1
Glyoxalase I, lactoylglutathione lyase	Y	38	132-4	B4F836_MAIZE Putative uncharacterized protein [Zea mays (Maize) [4577]]	ACF78279.1
Glyoxalase I, lactoylglutathione lyase	N	21	121-3	LGUL_SOLLC Lactoylglutathione lyase [Solanum lycopersicum (Tomato) (Lycopersicon esculentum) [4081]]	CAA88233.1
Glyoxalase I, lactoylglutathione lyase (Gh)	N	33	1D-1	D2D330_GOSHI Lactoylglutathione lyase [Gossypium hirsutum]	ACJ11750.1
Glyoxalase I, lactoylglutathione lyase (Tu)	N	33	1D-3	I1I0X2_BRADI PREDICTED: lactoylglutathione lyase-like [Brachypodium distachyon]	XP_003573384
Golgin candidate	N	115	1D-2	B8BMB4_ORYSI Putative uncharacterized protein OS=Oryza sativa subsp. indica GN=OsI_38607 PE=4 SV=1	EEC69434.1
Golgin candidate	N	67	91-2	C1E8L9_9CHLO Putative uncharacterized protein [Micromonas sp. RCC299 [296587]]	ACO64534.1
GTP binding protein, YchF GTPase-like	N	44	46-4	Q9M7P3_CAPAN GTP-binding protein [Capsicum annuum (Bell pepper) [4072]]	AAF65513.1
GTP binding protein, YchF GTPase-like	N	44	OG-3	D7KFL6_ARALY GTP binding protein [Arabidopsis lyrata subsp. lyrata [81972]]	EFH69893.1
GTPase, dynamin 2A (Zm), DRP2B (At)	N	100	1D-2,59-1	B6UEQ3_MAIZE Dynamin-2A OS=Zea mays PE=2 SV=1	ACG47836.1
GTPase, dynamin 2A (Zm), DRP2B (At)	N	99	1D-3	Q654U5_ORYSJ Os06g0247800 protein OS=Oryza sativa subsp. japonica GN=OJ1136_C11.25 PE=2 SV=1	EAZ36478.1
GTPase, dynamin-related protein (DRP) 1A/ADL1 (At)	N	68	4-2	A5B2T4_VITVI Putative uncharacterized protein [Vitis vinifera (Grape) [29760]]	CAN71952.1
GTPase, dynamin-related protein (DRP) 1A/ADL1 (Zm, At)	N	69	1D-3	C5YVE3_SORBI Putative uncharacterized protein Sb09g027960 OS=Sorghum bicolor GN=Sb09g027960 PE=4 SV=1	EES19921.1
GTPase, dynamin-related protein (DRP) 1A/ADL1 (Zm,At)	N	41	109-1	B8A3F5_MAIZE Putative uncharacterized protein [Zea mays (Maize) [4577]]	ACL54704.1
GTPase, dynamin-related protein (DRP) 1B (At)	N	68	78-2	DRP1B_ARATH Dynamin-related protein 1B [Arabidopsis thaliana (Mouse-ear cress) [3702]]	AAO16682.1
GTPase, dynamin-related protein (DRP) 1C (At)	N	70	OG-2	B9T4N0_RICCO Dynamin, putative [Ricinus communis (Castor bean) [3988]]	EEF29191.1
GTPase, dynamin-related protein (DRP) 2A (Os,At)	N	95	69-2,82-2	B8A8F0_ORYSI Putative uncharacterized protein [Oryza sativa subsp. indica (Rice) [39946]]	EEC72053.1
GTPase, MIRO-related, MIRO1-like (At)	N	72	85-4	B6U4D3_MAIZE Putative uncharacterized protein [Zea mays (Maize) [4577]]	ACG44216.1
GTPase, Rab11C-like (Zm), RABA2A (At)	N	24	1D-2	B6SNF6_MAIZE Ras-related protein Rab11C OS=Zea mays PE=2 SV=1	ACG26389.1
GTPase, RAB11-like (Gm), RABA1A/ARA-2/RAB11D (At)	N	24	46-2	C6SX31_SOYBN Putative uncharacterized protein [Glycine max (Soybean) [3847]]	ACU13804.1
GTPase, RAB1-like (Pp), RABD2A/ARA-5/RAB1B (At)	N	23	1D-4	Q68V18_POAPR RAB1-like OS=Poa pratensis GN=rab1-1 PE=2 SV=1	CAH17998.1
GTPase, RAB6A-like (Zm), RABH1B/RAB6A (At)	N	21	1D-2	B4FVJ6_MAIZE Putative uncharacterized protein OS=Zea mays PE=2 SV=1	ACF86139.1
GTPase, RAB6-like (Os), RABH1B/RAB6A (At)	N	23	33-5,1D-6	Q8H4Q9_ORYSJ Os07g0496000 protein [Oryza sativa subsp. japonica (Rice) [39947]]	BAC21376.1
GTPase, RAB6-like (Zm), RABH1B/RAB6A (At)	N	23	1D-5	B4G1R3_MAIZE Putative uncharacterized protein OS=Zea mays PE=2 SV=1	ACF88306.1
GTPase, RAB7A-like (Os), RABG3f (At)	N	23	1D-2	Q75IJ1_ORYSJ Os05g0516600 protein OS=Oryza sativa subsp. japonica GN=B1130G10.11 PE=2 SV=1	AAT01314.1
GTPase, RAB7B/RABG3f-like (At)	N	23	33-1	A5BFL3_VITVI Putative uncharacterized protein [Vitis vinifera (Grape) [29760]]	CAN61313.1
GTPase, RABA1C-like (At)	N	24	OG-2	RAA1C_ARATH Ras-related protein RABA1c [Arabidopsis thaliana (Mouse-ear cress) [3702]]	AAK44034.1
GTPase, RABC2A-like, RAB18B-like (At)	N	23	39-1	B9IFU0_POPTR Predicted protein [Populus trichocarpa (Western balsam poplar) (Populus balsamiferasubsp. trichocarpa) [3694]]	EEF04670.1
GTPase, RABE/RAB8/ARA-3-like (At)	N	24	1D-2	B4FNJ6_MAIZE Putative uncharacterized protein OS=Zea mays PE=2 SV=1	ACF83689.1
GTPase, RABE/RAB8/ARA-3-like (At)	N	24	1D-2	Q9SWV8_SOLLC Ethylene-responsive small GTP-binding protein OS=Solanum lycopersicum GN=ER43 PE=2 SV=1	AAD46405.1
GTPase, RIC2-like (Os), RABA1B-like (At)	N	24	21-2,49-2,51-3,78-1	A2Y6J2_ORYSI Putative uncharacterized protein [Oryza sativa subsp. indica (Rice) [39946]]	EAY98702.1
GTPase, RIC2-like (Os), RABA1B-like (At)	N	24	44-3	C5Z487_SORBI Putative uncharacterized protein Sb10g021730 [Sorghum bicolor (Sorghum) (Sorghum vulgare) [4558]]	EER89913.1
GTPase, SAR1	N	22	1D-3	A2WPH1_ORYSI Putative uncharacterized protein OS=Oryza sativa subsp. indica GN=OsI_01745 PE=3 SV=1	EAY73867.1
GTPase, SAR1	N	22	1D-3	C5XFU1_SORBI Putative uncharacterized protein Sb03g009760 OS=Sorghum bicolor GN=Sb03g009760 PE=4 SV=1	EES02699.1
GTPase, SAR1	N	22	163-2	A9NLN4_PICSI Putative uncharacterized protein [Picea sitchensis (Sitka spruce) (Pinus sitchensis) [3332]]	ABK21545.1
GTPase, SAR1	N	22	193-4	A2ZLM3_ORYSI Putative uncharacterized protein [Oryza sativa subsp. indica (Rice) [39946]]	EAY83507.1
GTPase, SAR1 (Ta)	N	22	33-6,1D-5	B2ZGG4_WHEAT GTPase SAR1 [Triticum aestivum (Wheat) [4565]]	ACD03828.1
GTPase, SAR1A	Y	22	33-3	B6TG58_MAIZE GTP-binding protein SAR1A [Zea mays (Maize) [4577]]	ACG36091.1
GTPase, SAR1-like	Y	22	121-3	C6SVZ3_SOYBN Putative uncharacterized protein [Glycine max (Soybean) [3847]]	ACU13416.1
GTP-binding nuclear protein Ran-3-like, small Ras-like GTP-binding protein-like (At)	N	25	54-4,1D-5	A2ICP9_PEA Ran1 [Pisum sativum (Garden pea) [3888]]	ABM73376.1
GTP-binding nuclear protein Ran-3-like, small Ras-like GTP-binding protein-like (At)	N	25	1D-6	Q944C6_WHEAT Small Ran-related GTP-binding protein OS=Triticum aestivum PE=2 SV=1	AAL30396.1
GTP-binding nuclear protein Ran-3-like, small Ras-like GTP-binding protein-like (At)	P	13	77-3	A1BQL2_CUCSA Small ras-related protein (Fragment) [Cucumis sativus (Cucumber) [3659]]	ABK55713.1
GTP-binding protein	N	44	146-7	A9NWU7_PICSI Putative uncharacterized protein [Picea sitchensis (Sitka spruce) (Pinus sitchensis) [3332]]	ABK25108.1
GTP-binding protein, developmentally regulated GTP binding protein (DRG) 1 (Ps,Zm,Os)	N	41	146-7	A8WE95_PEA Developmentally regulated GTP binding protein 1 [Pisum sativum (Garden pea) [3888]]	ABW97739.1
GTP-binding protein, developmentally regulated GTP binding protein (DRG) 2 (Zm,At)	N	45	147-2	B6TJC5_MAIZE Developmentally-regulated GTP-binding protein 2 [Zea mays (Maize) [4577]]	ACG37208.1
GTP-binding protein, translation EF-1-alpha-related GTP-binding protein SUP1-like, G1 to S phase transition protein-like (At)	N	59	3-4,139-1	A4ZCD1_WHEAT GTP-binding protein [Triticum aestivum (Wheat) [4565]]	ABF48401.1
Guanylate-binding protein	N	120	1D-3	B9FI48_ORYSJ Putative uncharacterized protein OS=Oryza sativa subsp. japonica GN=OsJ_19548 PE=4 SV=1	EEE64693.1
Haloacid dehalogenase-like hydrolase domain containing protein, CbbY-like	N	39	12-2	C5YSV9_SORBI Putative uncharacterized protein Sb08g022550 [Sorghum bicolor (Sorghum) (Sorghum vulgare) [4558]]	EES17465.1
Haloacid dehalogenase-like hydrolase Dreg-2-like	N	29	78-4	Q655Y3_ORYSJ Os06g0665100 protein [Oryza sativa subsp. japonica (Rice) [39947]]	BAD45384.1
HEAT repeat family protein	N	38	103-3	B4FX70_MAIZE HEAT repeat family protein [Zea mays (Maize) [4577]]	ACF86713.1
Heat shock cognate (HSC) 70	N	71	109-2,126-27	Q84TA1_ORYSJ Os03g0821100 protein [Oryza sativa subsp. japonica (Rice) [39947]]	AAO65876.1
Heat shock cognate (HSC) 70	N	71	85-2,109-2	PREDICTED: similar to HSC70-1 (heat shock cognate 70 kDa protein 1); ATP binding isoform 1 [Vitis vinifera [29760]	XP_002283532
Heat shock cognate (HSC) 70	N	71	56-11,1D-2	B9SP17_RICCO Heat shock protein, putative [Ricinus communis (Castor bean) [3988]]	EEF34649.1
Heat shock cognate (HSC) 70	N	71	1D-5	Q5QHT4_9FABA 70 kDa heat shock cognate protein 1 OS=Vigna radiata PE=2 SV=1	AAS57912.1
Heat shock cognate (HSC) 70	N	71	OG-15	O48563_BRANA Heat shock cognate protein HSC70 [Brassica napus (Rape) [3708]]	AAB88009.1
Heat shock cognate (HSC) 70	N	71	109-3	Q9M6R1_MALDO High molecular weight heat shock protein [Malus domestica (Apple) (Pyrus malus) [3750]]	AAF34134.1
Heat shock cognate (HSC) 70	N	71	82-14,109-35,126-4	Q10NA9_ORYSJ Os03g0276500 protein [Oryza sativa subsp. japonica (Rice) [39947]]	ABF95258.1
Heat shock cognate (HSC) 70	N	71	37-3,126-3	HSP71_ARATH Heat shock cognate 70 kDa protein 1 [Arabidopsis thaliana (Mouse-ear cress) [3702]]	CAA52684.1
Heat shock cognate (HSC) 70	N	47	19-2,138-3	A2XF40_ORYSI Putative uncharacterized protein [Oryza sativa subsp. indica (Rice) [39946]]	EAY89450.1
Heat shock cognate (HSC) 70 (At)	N	71	85-2,118-3,126-2	HSP72_ARATH Heat shock cognate 70 kDa protein 2 [Arabidopsis thaliana (Mouse-ear cress) [3702]]	AAP37770.1
Heat shock cognate (HSC) 70 (Os)	N	71	1D-7	H2KWK1_ORYSJ Heat shock cognate 70kDa protein, putative, expressed[Oryza sativa Japonic Group]	ABG22608.1
Heat shock cognate (HSC) 70, non-cell-autonomous	N	71	121-2,1D-15	Q8GSN4_CUCMA Non-cell-autonomous heat shock cognate protein 70 [Cucurbita maxima (Pumpkin) (Winter squash) [3661]]	AAN86274.1
Heat shock cognate (HSC) 70-2 (Zm)	N	71	1-12,109-4	B6SZ69_MAIZE Heat shock cognate 70 kDa protein 2 [Zea mays (Maize) [4577]]	ACG30152.1
Heat shock protein (HSP) 101	N	101	1D-3,OG-5	Q334I0_TRITU Heat shock protein 101 OS=Triticum turgidum subsp. durum GN=hsp101b-B PE=2 SV=2	CAI94865.2
Heat shock protein (HSP) 20	N	21	36-2	A3AGD3_ORYSJ Putative uncharacterized protein [Oryza sativa subsp. japonica (Rice) [39947]]	EAZ26372.1
Heat shock protein (HSP) 20-like chaperone	N	14	161-1	A5AT75_VITVI Putative uncharacterized protein [Vitis vinifera (Grape) [29760]]	CAN73759.1
Heat shock protein (HSP) 60-like, chaperonin (CPN) 60 family protein, mitochondrial (At)	N	61	97-7,98-9	C0HFM6_MAIZE Putative uncharacterized protein [Zea mays (Maize) [4577]]	ACN25829.1
Heat shock protein (HSP) 60-like, chaperonin (CPN) 60 family protein, mitochondrial (At)	N	56	9-4	A9QVI6_9ASTR Heat shock protein 60 [Ageratina adenophora [176616]]	ABX76300.1
Heat shock protein (HSP) 60-like, chaperonin (CPN) 60 family protein, mitochondrial (At)	N	12	90-2	A2ZJ66_ORYSI Putative uncharacterized protein [Oryza sativa subsp. indica (Rice) [39946]]	EAY82650.1
Heat shock protein (HSP) 60-like, chaperonin (CPN) 60 family protein, mitochondrial (At)	N	61	90-5	B9GMI8_POPTR Predicted protein [Populus trichocarpa (Western balsam poplar) (Populus balsamiferasubsp. trichocarpa) [3694]]	XP_002299295.2
Heat shock protein (HSP) 60-like, chaperonin (CPN) 60 family protein, mitochondrial (At)	N	62	OG-3	CH60_BRANA Chaperonin CPN60, mitochondrial [Brassica napus (Rape) [3708]]	P35480.1
Heat shock protein (HSP) 60-like, chaperonin (CPN) 60 family protein, mitochondrial (At)	N	61	89-2,90-2	B9S582_RICCO Chaperonin-60kD, ch60, putative [Ricinus communis (Castor bean) [3988]]	XP_002521151.1
Heat shock protein (HSP) 60-like, chaperonin (CPN) 60 family protein, mitochondrial (At)	N	61	1D-2	F2EE28_HORVD Predicted protein [Hordeum vulgare subsp. vulgare]	BAK05600.1
Heat shock protein (HSP) 60-like, chaperonin (CPN) 60 family protein, mitochondrial (At)	P	58	89-4	Q8H6U4_PRUDU Heat shock protein 60 (Fragment) [Prunus dulcis (Almond) (Prunus amygdalus) [3755]]	AAN63805.1
Heat shock protein (HSP) 60-like, chaperonin (CPN) 60 family protein, mitochondrial (At)	N	61	90-2,135-1	CH62_CUCMA Chaperonin CPN60-2, mitochondrial [Cucurbita maxima (Pumpkin) (Winter squash) [3661]]	CAA50218.1
Heat shock protein (HSP) 60-like, chaperonin (CPN) 60 family protein, mitochondrial (Os,Zm,At)	N	67	3-6,89-2,90-5	Q7G2N7_ORYSJ Chaperonin CPN60-1, mitochondrial, putative, expressed [Oryza sativa subsp. japonica (Rice) [39947]]	AAP54159.2
Heat shock protein (HSP) 60-like, chaperonin (CPN) 60 family protein, mitochondrial (Os,Zm,At)	N	61	90-3,134-4	Q10RW9_ORYSJ Os03g0143400 protein [Oryza sativa subsp. japonica (Rice) [39947]]	ABF93929.1
Heat shock protein (HSP) 60-like, chaperonin (CPN) 60 family protein, mitochondrial (Zm,At)	N	61	89-26,90-32,1D-3	CH61_MAIZE Chaperonin CPN60-1, mitochondrial [Zea mays (Maize) [4577]]	CAA77645.1
Heat shock protein (HSP) 60-like, chaperonin (CPN) 60 family protein, mitochondrial (Zm,At)	N	18	89-3,90-1	C5WYT6_SORBI Putative uncharacterized protein Sb01g047360 [Sorghum bicolor (Sorghum) (Sorghum vulgare) [4558]]	EER92869.1
Heat shock protein (HSP) 70	Y	67	1-6,85-19,109-11,126-3,82-1,1D-11,OG-1	Q40058_HORVU HSP70 [Hordeum vulgare (Barley) [4513]]	AAA62325.1
Heat shock protein (HSP) 70	Y	73	4-3,82-5,85-3,147-2,119-2,138-5,139-5,OG-2	B4FWJ8_MAIZE Putative uncharacterized protein [Zea mays (Maize) [4577]]	ACF86491.1
Heat shock protein (HSP) 70	N	71	1D-2	Q6L509_ORYSJ Os05g0460000 protein OS=Oryza sativa subsp. japonica GN=OJ1281_H05.5 PE=2 SV=1	AAT39165.1
Heat shock protein (HSP) 70	N	71	184-2,1D-13	Q5MCL0_SAUME Heat shock protein hsp70 [Saussurea medusa (Saw-wort) [137893]]	AAV97978.1
Heat shock protein (HSP) 70	N	73	135-2,1D-1	B4F8Q2_MAIZE Putative uncharacterized protein [Zea mays (Maize) [4577]]	ACF78495.1
Heat shock protein (HSP) 70	N	94	82-1,128-4,1D-6	C5YU66_SORBI Putative uncharacterized protein Sb09g005570 [Sorghum bicolor (Sorghum) (Sorghum vulgare) [4558]]	EES19148.1
Heat shock protein (HSP) 70	N	71	85-5,109-2,126-4	Q9SAU8_WHEAT HSP70 [Triticum aestivum (Wheat) [4565]]	AAB99745.1
Heat shock protein (HSP) 70	N	71	126-2,109-1	Q9S9N1_ARATH T24D18.14 protein [Arabidopsis thaliana (Mouse-ear cress) [3702]]	AAF18501.1
Heat shock protein (HSP) 70	N	40	85-9	Q9SEW1_WHEAT Heat shock protein 70 [Triticum aestivum (Wheat) [4565]]	AAF23074.1
Heat shock protein (HSP) 70	N	71	126-2	Q8RY44_DUNSA Heat shock protein 70a [Dunaliella salina [3046]]	AAL79999.3
Heat shock protein (HSP) 70	N	77	85-2	Q9LTX9_ARATH Heat shock protein 70 [Arabidopsis thaliana (Mouse-ear cress) [3702]]	AAN41319.1
Heat shock protein (HSP) 70	N	71	85-3	Q5MGA8_MEDSA Heat shock protein 70 [Medicago sativa (Alfalfa) [3879]]	AAV98051.1
Heat shock protein (HSP) 70	N	71	126-2	Q2HT97_MEDTR Heat shock protein Hsp70 [Medicago truncatula (Barrel medic) [3880]]	ABD32895.1
Heat shock protein (HSP) 70	N	71	126-2,85-1	A9XHZ7_CHLVU Heat shock protein 70 [Chlorella vulgaris (Green alga) [3077]]	ABR01238.1
Heat shock protein (HSP) 70	N	71	126-3	B8LRY5_PICSI Putative uncharacterized protein [Picea sitchensis (Sitka spruce) [3332]]	ABR18415.1
Heat shock protein (HSP) 70	N	74	85-2	A8W7B5_SOLLC Heat shock protein 70 [Solanum lycopersicum (Tomato) (Lycopersicon esculentum) [4081]]	ABW76421.1
Heat shock protein (HSP) 70	N	72	126-2	B2MW33_HEVBR Heat-shock protein 70 [Hevea brasiliensis (Para rubber tree) [3981]]	ACC93947.1
Heat shock protein (HSP) 70	N	72	85-4,109-2,126-1	B5L808_DACGL Heat-shock protein 70 [Dactylis glomerata (Orchard grass) (Cock&apos;s-foot grass) [4509]]	ACD45076.1
Heat shock protein (HSP) 70	N	32	149-4	B4FNE0_MAIZE Putative uncharacterized protein [Zea mays (Maize) [4577]]	ACF83633.1
Heat shock protein (HSP) 70	N	71	126-2	B7FL88_MEDTR Putative uncharacterized protein [Medicago truncatula (Barrel medic) [3880]]	ACJ85522.1
Heat shock protein (HSP) 70	N	71	109-9,OG-3	B7ZZ42_MAIZE Putative uncharacterized protein [Zea mays (Maize) [4577]]	ACL53191.1
Heat shock protein (HSP) 70	N	71	109-2,126-3	C4J410_MAIZE Putative uncharacterized protein [Zea mays (Maize) [4577]]	ACR35910.1
Heat shock protein (HSP) 70	N	74	85-45	C7ENF7_WHEAT 70 kDa heat shock protein [Triticum aestivum (Wheat) [4565]]	ACT65562.1
Heat shock protein (HSP) 70	N	71	126-2	C7EPE7_ULVPE Heat shock protein 70 [Ulva pertusa (Sea lettuce) [3120]]	ACT67905.1
Heat shock protein (HSP) 70	N	93	4-2	Q9AQZ5_ORYSJ Os01g0180800 protein [Oryza sativa subsp. japonica (Rice) [39947]]	ADR66977.1
Heat shock protein (HSP) 70	N	71	126-2	Q41027_PEA PsHSC71.0 [Pisum sativum (Garden pea) [3888]]	CAA83548.1
Heat shock protein (HSP) 70	N	73	126-7	Q9M4E8_CUCSA Heat shock protein 70 [Cucumis sativus (Cucumber) [3659]]	CAB72128.1
Heat shock protein (HSP) 70	N	71	82-2,85-2,109-2,126-3,OG-2	Q9M4E7_CUCSA Heat shock protein 70 [Cucumis sativus (Cucumber) [3659]]	CAB72129.1
Heat shock protein (HSP) 70	N	71	82-3,85-24,119-4	A5C0Z3_VITVI Putative uncharacterized protein [Vitis vinifera (Grape) [29760]]	CAN81694.1
Heat shock protein (HSP) 70	N	90	77-2,OG-1	A2WLE4_ORYSI Putative uncharacterized protein [Oryza sativa subsp. indica (Rice) [39946]]	EAY72790.1
Heat shock protein (HSP) 70	N	73	90-7,118-3,135-6	A2XBQ0_ORYSI Putative uncharacterized protein [Oryza sativa subsp. indica (Rice) [39946]]	EAY88260.1
Heat shock protein (HSP) 70	N	70	3-2,126-3,6-1,147-1	A3CDZ7_ORYSJ Putative uncharacterized protein [Oryza sativa subsp. japonica (Rice) [39947]]	EAZ19310.1
Heat shock protein (HSP) 70	N	71	126-2	A9U4N3_PHYPA Predicted protein [Physcomitrella patens subsp. patens [145481]]	EDQ49366.1
Heat shock protein (HSP) 70	N	71	146-7,145-5	A9S0A3_PHYPA Predicted protein [Physcomitrella patens subsp. patens (Moss) [145481]]	EDQ75378.1
Heat shock protein (HSP) 70	N	71	87-3	A9RCV9_PHYPA Predicted protein [Physcomitrella patens subsp. patens [145481]]	EDQ83358.1
Heat shock protein (HSP) 70	N	73	85-2,OG-2	B9GCK4_ORYSJ Putative uncharacterized protein [Oryza sativa subsp. japonica (Rice) [39947]]	EEE53011.1
Heat shock protein (HSP) 70	N	71	118-7,126-2	B9NBF3_POPTR Predicted protein [Populus trichocarpa (Western balsam poplar) (Populus balsamiferasubsp. trichocarpa) [3694]]	XP_002316294.1
Heat shock protein (HSP) 70	N	71	109-2,126-2	B9HMG8_POPTR Predicted protein [Populus trichocarpa (Western balsam poplar) (Populus balsamiferasubsp. trichocarpa) [3694]]	EEE89457.1
Heat shock protein (HSP) 70	N	71	126-5	B9HTJ7_POPTR Predicted protein [Populus trichocarpa (Western balsam poplar) (Populus balsamiferasubsp. trichocarpa) [3694]]	EEF02465.1
Heat shock protein (HSP) 70	N	71	109-8	C5XPN2_SORBI Putative uncharacterized protein Sb03g039360 [Sorghum bicolor (Sorghum) (Sorghum vulgare) [4558]]	EES01731.1
Heat shock protein (HSP) 70	N	71	126-2	C5YPZ1_SORBI Putative uncharacterized protein Sb08g018750 [Sorghum bicolor (Sorghum) (Sorghum vulgare) [4558]]	EES16191.1
Heat shock protein (HSP) 70	N	71	149-5,OG-4	D7M7T7_ARALY Predicted protein [Arabidopsis lyrata subsp. lyrata [81972]]	EFH49314.1
Heat shock protein (HSP) 70	P	45	90-2,109-5,1D-6	C3V133_WHEAT Heat shock protein 70 (Fragment) [Triticum aestivum (Wheat) [4565]]	ACO71287.1
Heat shock protein (HSP) 70	P	47	126-3	Q7Y1W0_SAUME Heat shock protein 70 (Fragment) [Saussurea medusa (Saw-wort) [137893]]	AAP42157.1
Heat shock protein (HSP) 70	P	24	126-3	Q41817_MAIZE Heat shock protein 70 kDa (Fragment) [Zea mays (Maize) [4577]]	CAA55184.1
Heat shock protein (HSP) 70 (Nt)	P	20	36-2	C9DFB9_NICBE Heat shock protein 70-like protein (Fragment) [Nicotiana benthamiana [4100]]	ACV52590.1
Heat shock protein (HSP) 70, chloroplast (At)	N	77	85-2	Q9STW6_ARATH Hsp 70-like protein [Arabidopsis thaliana (Mouse-ear cress) [3702]]	AAL59960.1
Heat shock protein (HSP) 70, cytosolic	N	71	85-2	Q41374_SPIOL Cytosolic heat shock 70 protein [Spinacia oleracea (Spinach) [3562]]	AAA62445.1
Heat shock protein (HSP) 70, cytosolic	N	71	139-9	O22664_SPIOL Cytosolic heat shock 70 protein [Spinacia oleracea (Spinach) [3562]]	AAB88132.1
Heat shock protein (HSP) 70, luminal-binding protein (BiP)-like, ER	Y	74	1D-4	O24182_ORYSA Endosperm lumenal binding protein OS=Oryza sativa GN=BiP PE=1 SV=1	AAB63469.1
Heat shock protein (HSP) 70, luminal-binding protein (BiP)-like, ER	Y	73	OG-2	BIP_SOLLC Luminal-binding protein [Solanum lycopersicum (Tomato) (Lycopersicon esculentum) [4081]]	AAA34139.1
Heat shock protein (HSP) 70, luminal-binding protein (BiP)-like, ER	Y	73	85-2	Q39804_SOYBN BiP isoform B [Glycine max (Soybean) [3847]]	AAA81954.1
Heat shock protein (HSP) 70, luminal-binding protein (BiP)-like, ER	Y	74	OG-2	O22639_SOYBN Endoplasmic reticulum HSC70-cognate binding protein [Glycine max (Soybean) (Glycine hispida) [3847]]	AAB86942.1
Heat shock protein (HSP) 70, luminal-binding protein (BiP)-like, ER	Y	74	OG-2	D7MIN3_ARALY Putative uncharacterized protein [Arabidopsis lyrata subsp. lyrata [81972]]	EFH44825.1
Heat shock protein (HSP) 70, mitochondrial	N	73	OG-2	Q8GUM2_ARATH At4g37910 [Arabidopsis thaliana (Mouse-ear cress) [3702]]	AAO00750.1
Heat shock protein (HSP) 70, mitochondrial	P	73	1D-2	F2D7B8_HORVD Predicted protein [Hordeum vulgare subsp. vulgare]	BAK05861.1
Heat shock protein (HSP) 70, stromal	N	73	85-14,1D-3	B9FK56_ORYSJ Putative uncharacterized protein [Oryza sativa subsp. japonica (Rice) [39947]]	EEE63158.1
Heat shock protein (HSP) 70, tetratricopeptide repeats	N	40	119-2	Q7Y0Z0_MEDSA TPR1 [Medicago sativa (Alfalfa) [3879]]	AAP47158.1
Heat shock protein (HSP) 70-17-like, hypoxia up-regulated 1-like (At)	Y	99	114-2	B8A0J2_MAIZE Putative uncharacterized protein [Zea mays (Maize) [4577]]	ACL53691.1
Heat shock protein (HSP) 70-3 (Nt)	N	71	126-8,139-2,OG-1	Q67BD0_TOBAC Heat shock protein 70-3 [Nicotiana tabacum (Common tobacco) [4097]]	AAR17080.1
Heat shock protein (HSP) 70-like	N	71	126-1	A5AGD9_VITVI Putative uncharacterized protein [Vitis vinifera (Grape) [29760]]	CAN66715.1
Heat shock protein (HSP) 70-like	N	71	109-1,126-1	A8JEU4_CHLRE Heat shock protein 70A [Chlamydomonas reinhardtii [3055]]	EDO97621.1
Heat shock protein (HSP) 70-like, hypoxia up-regulated 1-like (At)	Y	99	114-12	A2X8U7_ORYSI Putative uncharacterized protein [Oryza sativa subsp. indica (Rice) [39946]]	EAY87257.1
Heat shock protein (HSP) 80	N	80	82-24,83-3,179-7,22-2,1D-7	Q9ZRG0_WHEAT Heat shock protein 80 [Triticum aestivum (Wheat) [4565]]	AAD11549.1
Heat shock protein (HSP) 81-4 (Br)	N	71	189-2,157-2,89-3	A8IXR4_BRACM Heat shock protein 81-4 [Brassica campestris (Field mustard) [3711]]	ABV89643.1
Heat shock protein (HSP) 81-like (At)	N	81	82-4	PREDICTED: hypothetical protein [Vitis vinifera [29760]]UPI0001982AAA	XP_002278894.1
Heat shock protein (HSP) 90	Y	93	1-2,9-6,52-3,82-10,178-2,8-4,1D-5,OG-6	B7SA66_DACGL Hsp90-like protein [Dactylis glomerata (Orchard grass) (Cock&apos;s-foot grass) [4509]]	ABV82432.1
Heat shock protein (HSP) 90	Y	73	3-2,85-3,86-3,90-4,126-3	A2Z2G1_ORYSI Putative uncharacterized protein [Oryza sativa subsp. indica (Rice) [39946]]	EAZ09522.1
Heat shock protein (HSP) 90	N	80	82-45,179-4,146-7,1D-24,OG-15	Q0Q0I7_WHEAT Heat shock protein 90 [Triticum aestivum (Wheat) [4565]]	ABG57075.1
Heat shock protein (HSP) 90	N	80	142-2	A2XPL8_ORYSI Putative uncharacterized protein [Oryza sativa subsp. indica (Rice) [39946]]	EAY92778.1
Heat shock protein (HSP) 90	N	73	33-2	B8BM57_ORYSI Putative uncharacterized protein [Oryza sativa subsp. indica (Rice) [39946]]	EEC69377.1
Heat shock protein (HSP) 90	P	76	102-3,109-4	Q00NU9_WHEAT Heat shock protein 90 (Fragment) [Triticum aestivum (Wheat) [4565]]	ABB84343.1
Heat shock protein (HSP) 90	P	47	10-2	A4UTL3_9ASTR Heat shock protein 90 (Fragment) [Ageratina adenophora [176616]]	ABP01598.1
Heat shock protein (HSP) 90, endoplasmin GRP94-like (Hv)	Y	93	92-11,1D-9	ENPL_HORVU Endoplasmin homolog [Hordeum vulgare (Barley) [4513]]	CAA48143.1
Heat shock protein (HSP) 90.1, cytosolic, (Dg)	N	80	1-4,83-17,82-4,137-4	C9WWM8_DACGL Cytosolic heat shock protein 90.1 [Dactylis glomerata (Orchard grass) (Cock&apos;s-foot grass) [4509]]	ACX37413.1
Heat shock protein (HSP) 90.2, cytosolic, (Dg)	N	80	OG-4	C9WWM9_DACGL Cytosolic heat shock protein 90.2 [Dactylis glomerata (Orchard grass) (Cock&apos;s-foot grass) [4509]]	ACX37414.1
Heat shock protein (HSP) 90-like	N	90	OG-1	B8BCQ3_ORYSI Putative uncharacterized protein [Oryza sativa subsp. indica (Rice) [39946]]	EEC84746.1
Heat shock protein (HSP) DnaJ	N	47	4-6,6-2,92-3,98-2	Q0PMD7_WHEAT J-domain protein [Triticum aestivum (Wheat) [4565]]	ABG78615.1
Heat shock protein (HSP) DnaJ (Zm)	N	47	1D-2	C0P7S8_MAIZE Putative uncharacterized protein OS=Zea mays PE=2 SV=1	ACN29044.1
Heat shock protein (HSP) organizing protein (HOP)/stress-inducible (STI) protein	N	67	119-3,OG-3	B9F1C2_ORYSJ Putative uncharacterized protein [Oryza sativa subsp. japonica (Rice) [39947]]	EEE57464.1
Heat shock protein (HSP) organizing protein (HOP)/stress-inducible (STI) protein	N	65	138-2	C5XS48_SORBI Putative uncharacterized protein Sb04g033510 [Sorghum bicolor (Sorghum) (Sorghum vulgare) [4558]]	EES07540.1
Heat shock protein (HSP) organizing protein (HOP)/stress-inducible (STI) protein (Dg)	N	65	72-2,85-5,118-14,119-24,138-8,139-19	D2E9R6_DACGL Hsp organizing protein/stress-inducible protein [Dactylis glomerata (Orchard grass) (Cock&apos;s-foot grass	ADA68360.1
Heat shock protein GrpE	N	32	189-2	Q5DPX9_9POAL GrpE protein homolog [Saccharum hybrid cultivar SP80-3280 [193079]]	AAT45012.1
Heat shock protein STI	N	66	118-5,119-2,138-2,139-6,1D-5	B6U6S4_MAIZE Heat shock protein STI [Zea mays (Maize) [4577]]	ACG45057.1
Heat shock protein STI, tetratricopeptide repeats	N	65	1D-3	B4FA63_MAIZE Putative uncharacterized protein OS=Zea mays PE=2 SV=1	ACF79006.1
Heat shock protein XF20-1	P	26	148-2,147-2	A1XC18_WHEAT Heat shock protein XF20-1 (Fragment) [Triticum aestivum (Wheat) [4565]]	ABC67965.1
Helicase, DNA, ruvB-like 2	N	50	98-3	B8B3R2_ORYSI Putative uncharacterized protein [Oryza sativa subsp. indica (Rice) [39946]]	EEC80149.1
Helicase, DNA, ruvB-like 2	N	52	97-6,124-5	C5XCF8_SORBI Putative uncharacterized protein Sb02g037530 [Sorghum bicolor (Sorghum) (Sorghum vulgare) [4558]]	EER97440.1
Helicase, RNA, DEAD box (Os, At)	N	187	1D-1	B8ACY2_ORYSI Putative uncharacterized protein OS=Oryza sativa subsp. indica GN=OsI_00149 PE=4 SV=1	EEC69828.1
Helicase, RNA, DEAD box, ATP-dependent	N	48	5-2,61-2	A9P9M6_POPTR Putative uncharacterized protein [Populus trichocarpa (Western balsam poplar) (Populus balsamiferasubsp. trichocarpa) [3694]]	ABK93079.1
Helicase, RNA, DEAD box, ATP-dependent, DB10-like (Os), dead box RNA helicase (DRH) 1-like (At)	P	41	138-1	Q2QKB1_WHEAT DEAD-box ATPase-RNA-helicase (Fragment) [Triticum aestivum (Wheat) [4565]]	AAY84883.1
Helicase, RNA, DEAD box, ATP-dependent, DBP5-like (Zm), LOS4/Cryophyte-like (At)	N	44	3-2,87-2,178-1	B4FF86_MAIZE Putative uncharacterized protein [Zea mays (Maize) [4577]]	ACF80779.1
Helicase, RNA, DEAD box, ATP-dependent, DRS1-like (Zm)	N	86	167-1	B6SSY5_MAIZE ATP-dependent RNA helicase DRS1 [Zea mays (Maize) [4577]]	ACG27968.1
Helicase, RNA, DEAD box, ATP-dependent, RH15-like (At)	N	49	9-1	A9TT23_PHYPA Predicted protein [Physcomitrella patens subsp. patens [145481]]	EDQ53423.1
Helicase, RNA, DEAD box, ATP-dependent, RH15-like (At)	N	48	OG-1	D7M3M9_ARALY Putative uncharacterized protein [Arabidopsis lyrata subsp. lyrata [81972]]	EFH49757.1
Helicase, RNA, DEAD box, ATP-dependent, RH37-like (At)	N	44	139-1	D1IFJ8_VITVI Whole genome shotgun sequence of line PN40024, scaffold_156.assembly12x (Fragment) [Vitis vinifera (Grape) [29760]]	CBI32154
Helicase, RNA, DEAD-box, ATP-dependent, DB10-like (Os), DRH1-like (At)	N	88	114-4	A2WR82_ORYSI Putative uncharacterized protein [Oryza sativa subsp. indica (Rice) [39946]]	EAY74478.1
Helicase, RNA, DEAD-box, ATP-dependent, HLA-B associated transcript (BAT) 1-like (Os), RH15-like (At)	N	48	6-2,98-3	B9EXG6_ORYSJ Putative uncharacterized protein [Oryza sativa subsp. japonica (Rice) [39947]]	EEE54779.1
Helicase, RNA, DEAD-box, ATP-dependent, HLA-B associated transcript (BAT) 1-like (Os), RH56-like, RH15-like (At)	N	49	124-2	RH56_ORYSJ DEAD-box ATP-dependent RNA helicase 56 [Oryza sativa subsp. japonica (Rice) [39947]]	BAD88053.1
Helicase, RNA, DEAD-box, ATP-dependent, RH37-like (At)	N	68	1-3	C4J594_MAIZE Putative uncharacterized protein [Zea mays (Maize) [4577]]	ACR36344.1
Helicase, RNA, DEAD-box, ATP-dependent, RH37-like (At)	P	68	68-4	RH37_ORYSJ DEAD-box ATP-dependent RNA helicase 37 [Oryza sativa subsp. japonica (Rice) [39947]]	BAA95704.1
Helicase, RNA, DEAD-box, ATP-dependent, RH56-like, RH15-like (At)	N	49	124-12	C0PJ26_MAIZE Putative uncharacterized protein [Zea mays (Maize) [4577]]	ACN35192.1
Helicase, RNA, DEAD-box, ATP-dependent, RH56-like, RH15-like (At)	N	48	6-5,97-5	D1IST9_VITVI Whole genome shotgun sequence of line PN40024, scaffold_2.assembly12x (Fragment) [Vitis vinifera (Grape) [29760]]	XP_002268833.1
Helicase, RNA, DEAD-box, ATP-dependent, RNA helicase 20-like (Os,At)	N	52	128-11	B9ETM9_ORYSJ Putative uncharacterized protein [Oryza sativa subsp. japonica (Rice) [39947]]	EEE54050.1
Heparanase-like protein (Zm,At), beta-glucuronidase-like (Os)	Y	59	101-2	C5Z5E2_SORBI Putative uncharacterized protein Sb10g005260 [Sorghum bicolor (Sorghum) (Sorghum vulgare) [4558]]	EER89309.1
Heterogeneous nuclear ribonucleoprotein (hnRNP) A2/B1-like (Os)	N	44	115-3	Q5ZDX8_ORYSJ Os01g0614500 protein [Oryza sativa subsp. japonica (Rice) [39947]]	BAD61233.1
Heterogeneous nuclear ribonucleoprotein (hnRNP) A2-like (Os)	N	52	OG-2	B9F4C0_ORYSJ Putative uncharacterized protein [Oryza sativa subsp. japonica (Rice) [39947]]	EEE56577.1
Heterogeneous nuclear ribonucleoprotein (hnRNP) A3-like (Zm)	N	43	OG-2	B7ZX91_MAIZE Putative uncharacterized protein [Zea mays (Maize) [4577]]	ACL52540.1
Heterogeneous nuclear ribonucleoprotein (hnRNP)-like (Os)	N	34	56-2	B6T7K3_MAIZE Putative uncharacterized protein [Zea mays (Maize) [4577]]	ACG33086.1
Hexokinase (HXK) 1-like	N	60	6-2	B8LRJ7_PICSI Putative uncharacterized protein [Picea sitchensis (Sitka spruce) [3332]]	ABR18277.1
Hexokinase (HXK) 1-like (Zm)	N	49	147-1	B6TL75_MAIZE Hexokinase-1 [Zea mays (Maize) [4577]]	ACG37858.1
Hexokinase (HXK) 2-like (Zm), HXK1-like (At)	N	55	1D-2,OG-3	HXK6_ORYSJ Hexokinase-6 OS=Oryza sativa subsp. japonica GN=HXK6 PE=2 SV=1	AAZ93623.1
Hexokinase (HXK) 2-like (Zm), HXK1-like (At)	N	55	77-2	B3GQB5_MAIZE Hexokinase [Zea mays (Maize) [4577]]	ACD93189.1
Hexokinase (HXK) 2-like (Zm), HXK1-like (At)	N	55	OG-2,127-1	B6U4K6_MAIZE Hexokinase-2 [Zea mays (Maize) [4577]]	ACG44289.1
Hexokinase (HXK) 2-like (Zm), HXK1-like (At)	N	51	OG-3	B9FMV2_ORYSJ Putative uncharacterized protein [Oryza sativa subsp. japonica (Rice) [39947]]	EEE62583.1
Hexokinase (HXK) 2-like (Zm), HXK1-like (At)	N	51	6-3	C5Z1D3_SORBI Putative uncharacterized protein Sb09g026080 [Sorghum bicolor (Sorghum) (Sorghum vulgare) [4558]]	EES18534.1
High mobility group (HMG) 1/2-like protein	P	12	1D-2	Q4W1G2_WHEAT Putative high mobility group protein (Fragment) OS=Triticum aestivum GN=hmg1 PE=2 SV=1	CAI64395.1
High mobility group (HMG) 1/2-like protein (Ta)	N	17	166-2,1D-4	HMGL_WHEAT HMG1/2-like protein [Triticum aestivum (Wheat) [4565]]	CAA77641.1
High mobility group (HMG) HMG-I/Y protein HMGa	N	19	1D-6	Q8LRU5_WHEAT HMG-I/Y protein HMGa OS=Triticum aestivum GN=HMGa PE=3 SV=1	AAM22691.1
Histidine biosynthesis bifunctional protein hisIE, phosphoribosyl-ATP pyrophosphatase-like (At)	N	33	46-2	B6TR63_MAIZE Histidine biosynthesis bifunctional protein hisIE [Zea mays (Maize) [4577]]	ACG39596.1
Histidine biosynthesis bifunctional protein hisIE, phosphoribosyl-ATP pyrophosphatase-like (At)	N	33	48-2	C5YRI4_SORBI Putative uncharacterized protein Sb08g020870 [Sorghum bicolor (Sorghum) (Sorghum vulgare) [4558]]	EES17357.1
Histidine-containing phosphotransfer protein	N	16	40-2	Q4VWF0_WHEAT Histidine-containing phosphotransfer protein [Triticum aestivum (Wheat) [4565]]	AAR01969.1
Histone deacetylase complex subunit Sin3-associated polypeptide (SAP) 18-like (Zm,At)	N	17	171-2	B4FIB4_MAIZE Histone deacetylase complex subunit SAP18 [Zea mays (Maize) [4577]]	ACF81857.1
Histone deacetylase, HDAC1-like (Os), HD1/HDA19-like (Os,At)	N	49	1-2	B6TFF4_MAIZE Putative uncharacterized protein [Zea mays (Maize) [4577]]	ACG35837.1
Histone H1	N	24	1D-2	H1_WHEAT Histone H1 OS=Triticum aestivum PE=2 SV=2	CAA42529.2
Histone H1	N	29	1D-3	O65795_WHEAT Histone H1 OS=Triticum aestivum PE=3 SV=1	BAA25204.1
Histone H1, WH1B.1	N	28	1D-2	Q9XHL9_WHEAT Histone H1 WH1B.1 OS=Triticum aestivum PE=2 SV=1	AAD41007.1
Histone H2A	N	15	1-2	A9NQY2_PICSI Histone H2A [Picea sitchensis (Sitka spruce) [3332]]	ABK23043.1
Histone H2A	N	14	1D-4	A7P5K0_VITVI Histone H2A OS=Vitis vinifera GN=GSVIVT00032564001 PE=3 SV=1	XP_002284738.1
Histone H2A	N	14	39-2,42-2	A5AKG7_VITVI Histone H2A [Vitis vinifera (Grape) [29760]]	CAN64650.1
Histone H2A	N	15	39-2,157-3	B9I828_POPTR Histone H2A [Populus trichocarpa (Western balsam poplar) (Populus balsamiferasubsp. trichocarpa) [3694]]	XP_002319038.2
Histone H2A	N	17	42-1	A3CGY8_ORYSJ Histone H2A [Oryza sativa subsp. japonica (Rice) [39947]]	EAZ20351.1
Histone H2AXa (Os)	N	14	42-6	H2AXA_ORYSJ Probable histone H2AXa [Oryza sativa subsp. japonica (Rice) [39947]]	AAM47301.1
Histone H2B	N	16	1D-5	H2B6_ORYSI Histone H2B.6 OS=Oryza sativa subsp. indica GN=H2B.6 PE=3 SV=1	BAB03632.1
Histone H2B	N	16	1D-1	B6SJZ5_MAIZE Histone H2B OS=Zea mays PE=2 SV=1	ACR37592.1
Histone H2B.3 (Os)	N	17	36-1	H2B3_ORYSI Histone H2B.3 [Oryza sativa subsp. indica (Rice) [39946]]	EAY72539.1
Histone H2B.8	N	16	1D-6	H2B8_ORYSJ Histone H2B.8 OS=Oryza sativa subsp. japonica GN=H2B.8 PE=3 SV=1	BAB03628.1
Histone H3	N	19	1D-3	B6SYV0_MAIZE Histone H3 OS=Zea mays PE=2 SV=1	ACG30033.1
Histone H3	P	16	36-1	A9CSG2_9ROSI Histone H3 (Fragment) [Vitis hybrid cultivar [241073]]	BAF95851.1
Histone H3.2	N	15	1D-2	Q402E1_LILLO Cluster of RecName: Full=Histone H3.2	BAE20250.1
Histone H4	N	20	40-11,42-4,85-2,157-2,1D-9,OG-3	B6TJ90_MAIZE Histone H4 [Zea mays (Maize) [4577]]	ACG37173.1
Histone H4	N	11	39-4	A4RS62_OSTLU Histone H4 [Ostreococcus lucimarinus (strain CCE9901) [436017]]	ABO94316.1
Histone H4 (Nt)	N	11	33-1	A0A9R6_TOBAC Histone H4 [Nicotiana tabacum (Common tobacco) [4097]]	BAF36442.1
Histone-arginine methyltransferase CARM1/PRMT4-like	N	61	90-3	C5X4Y6_SORBI Putative uncharacterized protein Sb02g042540 [Sorghum bicolor (Sorghum) (Sorghum vulgare) [4558]]	EER97708.1
Homoserine kinase	N	37	129-2	A2XBC6_ORYSI Putative uncharacterized protein [Oryza sativa subsp. indica (Rice) [39946]]	EAY88136.1
Hyccin-like protein	N	45	125-2	Q2RA18_ORYSJ Expressed protein [Oryza sativa subsp. japonica (Rice) [39947]]	ABA91611
Hydroxymethylglutaryl CoA synthase	N	52	125-3	Q6ZBH5_ORYSJ Os08g0544900 protein [Oryza sativa subsp. japonica (Rice) [39947]]	BAD09733.1
Hydroxymethylglutaryl CoA synthase	N	51	125-2	A3ADI5_ORYSJ Putative uncharacterized protein [Oryza sativa subsp. japonica (Rice) [39947]]	EAZ25374.1
Hypersensitive-induced reaction (HIR) 1 (Hv), band 7 family protein, stomatin	N	31	186-10	Q8H1V3_HORVD Hypersensitive-induced reaction protein 1 OS=Hordeum vulgare var. distichum GN=hir1 PE=2 SV=1	AAN17457.1
Hypersensitive-induced reaction (HIR) 1 (Hv,Ta), band 7 family protein, stomatin	N	31	187-12,186-10,1D-5,OG-3	A5HE90_WHEAT Hypersensitive response protein [Triticum aestivum (Wheat) [4565]]	ABQ12768.1
Hypersensitive-induced reaction (HIR) 1 (Zm,Os,At), band 7 family protein, stomatin	N	32	1D-2	B6TBQ1_MAIZE Hypersensitive-induced response protein[Zea mays]	ACG34534.1
Hypersensitive-induced reaction (HIR) 2 (Hv,Ta), band 7 family protein, stomatin	N	31	186-10	Q8H1V5_HORVD Hypersensitive-induced reaction protein 2 [Hordeum vulgare var. distichum (Two-rowed barley) [112509]]	AAN17455.2
Hypersensitive-induced reaction (HIR) 2 (Ta), band 7 family protein, stomatin	N	31	44-3	C9W328_WHEAT Hypersensitive induced reaction protein 2 [Triticum aestivum (Wheat) [4565]]	ACN18278.1
Hypersensitive-induced reaction (HIR) 3 (Ta), band 7 family protein, stomatin	N	32	186-12,150-2,149-4,130-5,131-2,44-2,21-1,1D-7,OG-4	B6D9L4_WHEAT Hypersensitive induced response protein 3 [Triticum aestivum (Wheat) [4565]]	ACI25443.1
Hypersensitive-induced response protein 2 (Zm), band 7 family protein, stomatin	N	32	OG-3	B8BET0_ORYSI Putative uncharacterized protein [Oryza sativa subsp. indica (Rice) [39946]]	EEC84435.1
ILITYHIA (ILA)-like protein (At), general control nonderepressible (GCN) 1-like protein, HEAT domain	N	223	1D-3	B8AQQ4_ORYSI Putative uncharacterized protein OS=Oryza sativa subsp. indica GN=OsI_13323 PE=4 SV=1	EEC76089.1
ILITYHIA (ILA)-like protein (At), general control nonderepressible (GCN) 1-like protein, HEAT domain	N	282	1D-5	Q6ASU8_ORYSJ Putative translational activator OS=Oryza sativa subsp. japonica GN=B1377B10.19 PE=4 SV=1	AAT77858.1
ILITYHIA (ILA)-like protein (At), general control nonderepressible (GCN) 1-like protein, HEAT domain	N	283	OG-3	Q53K35_ORYSJ HEAT repeat, putative [Oryza sativa subsp. japonica (Rice) [39947]]	AAX95705.1
Imidazole glycerol phosphate synthase subunit hisF	N	61	97-2	B8AKB1_ORYSI Putative uncharacterized protein [Oryza sativa subsp. indica (Rice) [39946]]	EEC74892.1
Importin 7-like protein URM9-like (At)	N	119	1D-2	Q01KY9_ORYSA OSIGBa0137O04.8 protein OS=Oryza sativa GN=OSIGBa0137O04.8 PE=4 SV=1	CAH66582.1
Importin 7-like protein URM9-like (At)	N	119	1D-2	B9FEH2_ORYSJ Putative uncharacterized protein OS=Oryza sativa subsp. japonica GN=OsJ_14311 PE=4 SV=1	EEE60755.1
Importin subunit alpha	N	55	86-5,89-3,135-2,1D-2,4-2,90-12	B8AY77_ORYSI Putative uncharacterized protein [Oryza sativa subsp. indica (Rice) [39946]]	EEC78554.1
Importin subunit alpha	N	58	109-5,86-3,87-6,135-2	A2WMY5_ORYSI Putative uncharacterized protein [Oryza sativa subsp. indica (Rice) [39946]]	EAY73331.1
Importin subunit alpha (At)	N	54	OG-3	B9RZK9_RICCO Importin alpha, putative [Ricinus communis (Castor bean) [3988]]	EEF43042.1
Importin subunit alpha re-exporter (Os), exportin 2-like (Tu)	N	108	1D-2	F2E7R3_HORVD Predicted protein [Hordeum vulgare subsp. vulgare]	BAK03385.1
Importin subunit alpha-1b	N	59	1D-4,OG-2	IMA1B_ORYSJ Importin subunit alpha-1b OS=Oryza sativa subsp. japonica GN=Os05g0155500 PE=1 SV=2	BAA88950.1
Importin subunit beta	N	96	1D-2	B9SJT7_RICCO Importin beta-1, putative OS=Ricinus communis GN=RCOM_0736490 PE=4 SV=1	EEF36125.1
Importin subunit beta	N	96	82-5,83-6	Q9ZWR4_ORYSJ Os12g0568800 protein (Fragment) [Oryza sativa subsp. japonica (Rice) [39947]]	ABA99642.2
Importin subunit beta	N	96	4-2	A2Y3K8_ORYSI Putative uncharacterized protein [Oryza sativa subsp. indica (Rice) [39946]]	EAY97668.1
Indole-3-acetic acid-amido synthetase (Zm)	N	68	139-2	B6EBQ1_MAIZE Indole-3-acetic acid amido synthetase [Zea mays (Maize) [4577]]	ACI46148.1
Inositol phosphatase-like protein, thylakoid formation (THF) 1-like (Os,At)	N	32	39-4	Q5XUV3_WHEAT Chloroplast inositol phosphatase-like protein [Triticum aestivum (Wheat) [4565]]	AAU82110.1
Inositol-1-monophosphatase-like (Os), myo-inositol monophosphatase like (IMPL) 1-like (At)	N	34	12-2,131-2	C0PP27_MAIZE Putative uncharacterized protein [Zea mays (Maize) [4577]]	ACN36943.1
Inositol-3-phosphate synthase	N	56	97-24,98-29,1D-2,OG-8	INO1_HORVU Inositol-3-phosphate synthase [Hordeum vulgare (Barley) [4513]]	AAC17133.1
Inositol-3-phosphate synthase	N	56	4-9,97-4,98-6,101-2,125-8,1D-9	Q9AV99_AVESA Myo-inositol-1-phosphate synthase [Avena sativa (Oat) [4498]]	BAB40956.2
Inositol-3-phosphate synthase	N	56	97-6,1D-1	Q7XJC0_9LILI Myo-inositol-1-phosphate synthase INO1 [Xerophyta viscosa [90708]]	AAP85531.1
Inositol-3-phosphate synthase	N	63	96-2,1D-4	A2XDG3_ORYSI Putative uncharacterized protein [Oryza sativa subsp. indica (Rice) [39946]]	EAY88873.1
Inositol-3-phosphate synthase	N	56	98-2	INO1_BRANA Inositol-3-phosphate synthase [Brassica napus (Rape) [3708]]	AAB06756.2
Inositol-3-phosphate synthase	N	56	98-2	INO1_SESIN Inositol-3-phosphate synthase [Sesamum indicum (Oriental sesame) (Gingelly) [4182]]	AAG01148.1
Inositol-3-phosphate synthase	N	57	97-2,98-2	Q944C3_SUASA Myo-inositol-1-phosphate synthase [Suaeda salsa (Seepweed) (Chenopodium salsum) [126914]]	AAL28131.1
Inositol-3-phosphate synthase	N	56	97-2,98-3	Q1HG62_PASED Myo-inositol 1-phosphate synthase [Passiflora edulis f. flavicarpa [237848]]	ABF51620.1
Inositol-3-phosphate synthase	N	57	117-2	A4UMS1_9LILI Myo-inositol-1-phosphate synthase isoform 1 [Xerophyta viscosa [90708]]	ABO93614.1
Inositol-3-phosphate synthase	N	56	100-5	B0FZR6_BRAJU Myo-iositol-1-phosphate synthase (Fragment) [Brassica juncea (Leaf mustard) (Indian mustard) [3707]]	ABY74556.1
Inositol-3-phosphate synthase	N	56	98-2	B6V6K8_ORYCO Inositol-1-phosphate synthase [Oryza coarctata (Wild rice) (Porteresia coarctata) [77588]]	ACI94875.1
Inositol-3-phosphate synthase	N	56	93-2,187-2,86-2,130-21,34-1	A1JUJ0_MAIZE Putative uncharacterized protein [Zea mays (Maize) [4577]]	ACN30795.1
Inositol-3-phosphate synthase	N	56	98-2	D3KAW0_9POAL L-myo-inositol 1-phosphate synthase [Spartina alterniflora (smooth cordgrass) [29706]]	ADC33414.1
Inositol-3-phosphate synthase	N	57	98-2	A9TMN1_PHYPA Predicted protein [Physcomitrella patens subsp. patens [145481]]	EDQ55302.1
Inositol-3-phosphate synthase	N	56	98-2	B9H558_POPTR Predicted protein [Populus trichocarpa (Western balsam poplar) (Populus balsamiferasubsp. trichocarpa) [3694]]	XP_002307107.2
Inositol-3-phosphate synthase	N	40	98-1	Q9AWG8_9ERIC Myo-inositol-1-phosphate synthase [Actinidia arguta [64478]]	AAF97409.1
Inositol-3-phosphate synthase	N	56	98-1	C3UJT4_ARAAL Putative inositol-3-phosphate synthase isozyme 3 [Arabis alpina (Alpine rock-cress) [50452]]	ACQ44221.1
Inositol-3-phosphate synthase	N	56	98-1	INO1_SPIPO Inositol-3-phosphate synthase [Spirodela polyrrhiza (Giant duckweed) [29656]]	CAA77751.1
Inositol-3-phosphate synthase	N	56	98-1	D1HJW1_VITVI Whole genome shotgun sequence of line PN40024, scaffold_31.assembly12x (Fragment) [Vitis vinifera (Grape) [29760]]	XP_002281657.1
Inositol-3-phosphate synthase	N	56	1D-4	I1H8P5_BRADI PREDICTED: inositol-3-phosphate synthase-like [Brachypodium distachyon]	XP_003558607
Inositol-3-phosphate synthase	P	45	98-1	Q84SA1_ASTTR Myo-inositol-1-phosphate synthase (Fragment) [Aster tripolium (Sea aster) [74787]]	BAC57963.1
Inositol-3-phosphate synthase	N	56	97-2,98-1	B6T9P4_MAIZE Inositol-3-phosphate synthase [Zea mays (Maize) [4577]]	ACG33827.1
Inositol-tetrakisphosphate 1-kinase 1-like	N	38	70-3	A0AQQ6_HORVU Inositol phosphate kinase [Hordeum vulgare (Barley) [4513]]	CAL49035.1
Invertase, vacuolar	P	56	33-3	O81331_WHEAT Vacuolar invertase (Fragment) [Triticum aestivum (Wheat) [4565]]	AAC23502.1
Isocitrate dehydrogenase	N	46	146-7,44-2,52-3,126-6,181-8,70-18,115-3,1D-4	B4FLJ3_MAIZE Isocitrate dehydrogenase [NADP] [Zea mays (Maize) [4577]]	ACF82986.1
Isocitrate dehydrogenase	N	46	70-2	Q8L9Z4_ARATH Isocitrate dehydrogenase, putative [Arabidopsis thaliana (Mouse-ear cress) [3702]]	AAM65674.1
Isocitrate dehydrogenase	N	47	181-4,70-3	A0EJ87_9ROSI Cytosolic NADP+-isocitrate dehydrogenase [Populus tremula x Populus alba [80863]]	ABA18651.1
Isocitrate dehydrogenase	N	40	OG-2	B4FAD4_MAIZE Putative uncharacterized protein [Zea mays (Maize) [4577]]	ACF79077.1
Isocitrate dehydrogenase	N	46	70-2	D2D324_GOSHI Isocitrate dehydrogenase [Gossypium hirsutum (Upland cotton) (Gossypium mexicanum) [3635]]	ACJ11744.1
Isocitrate dehydrogenase	N	40	107-2	A2WNE7_ORYSI Putative uncharacterized protein [Oryza sativa subsp. indica (Rice) [39946]]	EAY73493.1
Isocitrate dehydrogenase	N	40	106-9	C5XH85_SORBI Putative uncharacterized protein Sb03g011050 [Sorghum bicolor (Sorghum) (Sorghum vulgare) [4558]]	EES00573.1
Isocitrate dehydrogenase	N	46	OG-3	D7KT18_ARALY Isocitrate dehydrogenase [NADP] [Arabidopsis lyrata subsp. lyrata [81972]]	EFH63246.1
Isocitrate dehydrogenase	N	46	181-2,70-3	B4FN97_MAIZE Putative uncharacterized protein [Zea mays (Maize) [4577]]	ACF83590.1
Isocitrate dehydrogenase	N	46	181-2	C6T857_SOYBN Putative uncharacterized protein [Glycine max (Soybean) [3847]]	ACU18009.1
Isocitrate dehydrogenase	N	46	70-2	A5BX54_VITVI Whole genome shotgun sequence of line PN40024, scaffold_79.assembly12x [Vitis vinifera (Grape) [29760]]	CAN72808.1
Isocitrate dehydrogenase	N	49	46-3	B9EUP0_ORYSJ Putative uncharacterized protein [Oryza sativa subsp. japonica (Rice) [39947]]	EEE54232.1
Isocitrate dehydrogenase	P	18	70-2	Q4VCB2_9ERIC Isocitrate dehydrogenase (Fragment) [Saltugilia splendens subsp. grantii [329736]]	AAY56731.1
Isocitrate dehydrogenase, NADP-dependent	N	47	70-3	Q946X9_PRUPE NADP-dependent isocitrate dehydrogenase [Prunus persica (Peach) [3760]]	AAL11503.1
Isocitrate dehydrogenase, NADP-dependent	N	47	70-2	D1HSQ1_VITVI Whole genome shotgun sequence of line PN40024, scaffold_85.assembly12x (Fragment) [Vitis vinifera (Grape) [29760]]	XP_002268982.1
Isocitrate dehydrogenase, NADP-specific	N	46	64-2,70-3	Q8RWH2_ARATH Similar to NADP-specific isocitrate dehydrogenase [Arabidopsis thaliana (Mouse-ear cress) [3702]]	AAM13090.1
Isocitrate dehydrogenase, NADP-specific	N	46	48-3,70-3	Q7F280_ORYSJ NADP-specific isocitrate dehydrogenase [Oryza sativa subsp. japonica (Rice) [39947]]	ACA50489.1
Isocitrate dehydrogenase, NADP-specific	N	46	49-4	Q9ZWI1_DAUCA NADP specific isocitrate dehydrogenase [Daucus carota (Carrot) [4039]]	BAA34112.1
Isocitrate dehydrogenase, NADP-specific	N	46	70-3	Q7Y0W8_LUPAL NADP-specific isocitrate dehydrogenase [Lupinus albus (White lupin) [3870]]	BAC77064.1
Isoflavone reductase	N	30	11-3	C5XF96_SORBI Putative uncharacterized protein Sb03g029820 [Sorghum bicolor (Sorghum) (Sorghum vulgare) [4558]]	EES03364.1
Isovaleryl-CoA dehydrogenase	N	44	107-9	C0P714_MAIZE Putative uncharacterized protein [Zea mays (Maize) [4577]]	ACN28780.1
Jasmonate-induced protein	N	39	OG-2	Q43490_HORVU Jasmonate induced protein [Hordeum vulgare (Barley) [4513]]	CAA58110.1
Ketol-acid reductoisomerase (KARI)	N	62	1D-4	ILV5_ORYSJ Ketol-acid reductoisomerase, chloroplastic OS=Oryza sativa subsp. japonica GN=Os05g0573700 PE=1 SV=1	AAU44107.1
Ketol-acid reductoisomerase (KARI)	N	63	97-3	B6TF69_MAIZE Ketol-acid reductoisomerase [Zea mays (Maize) [4577]]	ACG35752.1
Ketol-acid reductoisomerase (KARI)	N	57	98-10,101-3	B9FLQ7_ORYSJ Putative uncharacterized protein [Oryza sativa subsp. japonica (Rice) [39947]]	EEE64772.1
Ketol-acid reductoisomerase (KARI)	N	63	97-5	C5YW13_SORBI Putative uncharacterized protein Sb09g029170 [Sorghum bicolor (Sorghum) (Sorghum vulgare) [4558]]	EES19981.1
Ketol-acid reductoisomerase (KARI)	N	57	98-3	D1HLD1_VITVI Whole genome shotgun sequence of line PN40024, scaffold_28.assembly12x (Fragment) [Vitis vinifera (Grape) [29760]]	XP_002280094.1
Ketol-acid reductoisomerase (KARI)-like (At)	N	57	125-1	C0PC62_MAIZE Putative uncharacterized protein [Zea mays (Maize) [4577]]	ACN31757.1
Kinesin-like protein	N	118	3-4,114-4	A2XZQ9_ORYSI Putative uncharacterized protein [Oryza sativa subsp. indica (Rice) [39946]]	EAY96319.1
Kinesin-like protein	P	85	114-2	A9RQ10_PHYPA Predicted protein (Fragment) [Physcomitrella patens subsp. patens [145481]	EDQ79083.1
Late embryogenesis abundant (LEA) protein	N	35	1D-3	B4F9K0_MAIZE Putative uncharacterized protein OS=Zea mays PE=2 SV=1	ACF78793.1
Late embryogenesis abundant (LEA) protein	N	35	179-4	Q75LD9_ORYSJ Os03g0843300 protein [Oryza sativa subsp. japonica (Rice) [39947]]	AAS07355.1
Late embryogenesis abundant (LEA) protein, salt tolerance protein (Zm)	N	35	1D-4	B6STY9_MAIZE Salt tolerance protein OS=Zea mays PE=2 SV=1	ACG28322.1
Legumin-like (Zm), glutelin-like (Os), cupin 1, 11S globulin, RmlC-like jelly roll fold	N	38	OG-1	B6THG1_MAIZE Legumin-like protein [Zea mays (Maize) [4577]]	ACG36544.1
Legumin-like protein	N	38	105-4,106-3,133-6,OG-3	B6TFX9_MAIZE Legumin-like protein [Zea mays (Maize) [4577]]	ACG36012.1
Leucoanthocyanidin dioxygenase-like (Hv)	N	41	93-1	B5M6A0_HORVU Leucoanthocyanidin dioxygenase-like protein [Hordeum vulgare (Barley) [4513]]	ACH72671.1
L-galactono-1,4-lactone dehydrogenase 1	N	66	87-2	GLDH1_ORYSJ L-galactono-1,4-lactone dehydrogenase 1, mitochondrial [Oryza sativa subsp. japonica (Rice) [39947]]	ABA91419.1
L-galactose dehydrogenase	N	34	96-3	Q1PBI1_HORVU L-galactose dehydrogenase [Hordeum vulgare (Barley) [4513]]	ABE41792.1
Lipase, class 3 (At)	N	47	115-1	B9S985_RICCO Triacylglycerol lipase, putative [Ricinus communis (Castor bean) [3988]]	EEF39854.1
Lipase, gdls-like, APG-like (Zm), AT5G03810-like	Y	38	92-2,95-2	B4G053_MAIZE Putative uncharacterized protein [Zea mays (Maize) [4577]]	ACF87746.1
Lipase, gdsl-like (At), AT5G45910-like, chlorogenate:glucarate caffeolytransferase or cutin synthase	Y	40	78-2	B4FM12_MAIZE Putative uncharacterized protein [Zea mays (Maize) [4577]]	ACN26853.1
Lipase, gdsl-like (At), AT5G45920-like, AT5G62930-like (At)	N	26	44-2	C5XL24_SORBI Putative uncharacterized protein Sb03g001930 [Sorghum bicolor (Sorghum) (Sorghum vulgare) [4558]]	EES00064.1
Lipid transfer protein, non-specific, nsLTP1 (Ta)	Y	12	1D-2,OG-1	Q2PCB9_WHEAT Non-specific lipid-transfer protein OS=Triticum aestivum GN=ltp9.3d PE=3 SV=1	CAH69190.1
Lipid transfer protein, non-specific, nsLTP1 (Ta)	Y	12	1D-5	Q2PCB7_WHEAT Non-specific lipid-transfer protein OS=Triticum aestivum GN=ltp9.7d PE=3 SV=1	ABE99813.1
Lipid transfer protein, non-specific, nsLTP1 (Ta)	Y	12	1D-2	Q5NE30_WHEAT Non-specific lipid-transfer protein OS=Triticum aestivum GN=ltp9.3 PE=3 SV=1	CAH04986.1
Lipid transfer protein, non-specific, nsLTP1 (Ta)	Y	11	1D-2	Q2PCD4_WHEAT Non-specific lipid-transfer protein OS=Triticum aestivum GN=ltp9.3g PE=3 SV=1	CAH69194.1
Lipid transfer protein, non-specific, wheat basic protein (WBP) 1A-like (Ta)	P	9	1D-4	Q9S877_WHEAT Non-specific lipid-transfer protein (Fragment) OS=Triticum aestivum PE=1 SV=1	AAB32995.1
Lipid transfer protein, non-specific, wheat basic protein (WBP) 1B-like (Ta)	P	9	1D-2	Basic protein 1B, WBP1B=lipid transfer protein homolog [Triticum aestivum=wheat, germ, Peptide, 94 aa]	AAB32996.1
Lipid transfer protein, non-specific, wheat basic protein (WBP) 2-like (Ta)	P	3	1D-2	Q9S8J7_WHEAT Basic protein 2 (Fragment) OS=Triticum aestivum PE=1 SV=1	AAB32997.1
Lipid transfer protein, WLTP1 (Ta)	Y	19	33-4,1D-2	A0MAU4_WHEAT Non-specific lipid-transfer protein [Triticum aestivum (Wheat) [4565]]	ABB90545.1
Lipocalin-2, temperature-induced (Ta)	N	21	1D-2	Q38JE5_WHEAT Temperature-induced lipocalin-2 OS=Triticum aestivum GN=TIL-2 PE=2 SV=1	ABB02379.1
Lipoxygenase	N	97	1-18,3-20,4-18,44-5,48-9,49-5,64-8,65-9,66-9,67-5,68-4,69-60,82-31,83-31,85-8,95-3,100-44,101-43,114-16,125-3,126-2,149-2,146-2,63-4,70-2,87-9,115-2,116-8,119-3,129-12,136-4,137-4,1D-34,OG-20	C6K7G3_WHEAT Lipoxygenase [Triticum aestivum (Wheat) [4565]]	ACS34908.1
Lipoxygenase	N	96	64-2,69-6,81-46,82-25,83-22,96-5,98-3,100-19,101-6,104-15,124-2,59-3,63-2,115-2,133-3,137-26,139-4,1D-19	C6K7G4_WHEAT Lipoxygenase [Triticum aestivum (Wheat) [4565]]	ACS34909.1
Lipoxygenase	N	97	1-2,65-2,69-7,82-3,83-3,100-4,101-3,137-3,81-1,133-1,1D-5	Q42847_HORVD Lipoxygenase [Hordeum vulgare var. distichum (Two-rowed barley) [112509]]	AAB70865.1
Lipoxygenase	N	96	125-2,137-2,114-1	Q8W0V2_MAIZE Lipoxygenase [Zea mays (Maize) [4577]]	AAL73499.1
Lipoxygenase	N	96	OG-14	E5F115_TRITU Lipoxygenase [Triticum turgidum subsp. durum (durum wheat) [4567]]	ADR71857.1
Lipoxygenase	N	122	69-2,81-3,100-2	A3ALS8_ORYSJ Lipoxygenase [Oryza sativa subsp. japonica (Rice) [39947]]	EAZ28267.1
Lipoxygenase 1 (Hv)	P	96	1-2,44-3,46-2,69-2,81-7,82-3,83-3,100-2,104-3,186-3,180-2,105-6,106-9,107-8,117-8,118-6,137-7,138-9,1D-5	LOX1_HORVU Lipoxygenase 1 [Hordeum vulgare (Barley) [4513]]	AAP04432.1
Lipoxygenase 2 (Tt)	P	18	69-2	Q0ZI93_TRITU Lipoxygenase 2 (Fragment) [Triticum turgidum (Poulard wheat) (Rivet wheat) [4571]]	ABE02283.1
LisH and RanBPM domains containing protein	N	25	21-4	C5XLM1_SORBI Putative uncharacterized protein Sb03g036180 [Sorghum bicolor (Sorghum) (Sorghum vulgare) [4558]]	EES03704.1
L-lactate dehydrogenase (Hv)	N	38	64-3	LDHA_HORVU L-lactate dehydrogenase A [Hordeum vulgare (Barley) [4513]]	AAA62696.1
LL-diaminopimelate aminotransferase	N	50	181-3,70-5,115-2	C5WNE7_SORBI Putative uncharacterized protein Sb01g038010 [Sorghum bicolor (Sorghum) (Sorghum vulgare) [4558]]	EER95009.1
LL-diaminopimelate aminotransferase	N	17	146-7	E1ZI27_9CHLO Putative uncharacterized protein (Fragment) [Chlorella variabilis [554065]]	EFN54706.1
Long chain acyl-CoA synthetase 1-like, CER8-like (At)	N	75	1D-3	I1HMR2_BRADI PREDICTED: long chain acyl-CoA synthetase 1-like [Brachypodium distachyon]	XP_003569070
Long chain acyl-CoA synthetase 1-like, CER8-like (At)	N	75	1-4,4-2,64-2,68-3,126-3,186-2,147-2,146-7,130-6,138-3,1D-5,66-1,96-1,182-1	B7ZX64_MAIZE Putative uncharacterized protein [Zea mays (Maize) [4577]]	ACL52513.1
Long chain acyl-CoA synthetase 1-like, CER8-like (At)	N	75	106-2	Q0DL03_ORYSJ Os05g0132100 protein [Oryza sativa subsp. japonica (Rice) [39947]]	BAF16470.1
Long chain acyl-CoA synthetase 1-like, CER8-like (At)	N	75	1-2,96-4,130-2,68-1,OG-3	B8AXM5_ORYSI Putative uncharacterized protein [Oryza sativa subsp. indica (Rice) [39946]]	EEC78466.1
Long chain acyl-CoA synthetase-like (At)	N	61	100-1	B6T7E3_MAIZE Long-chain-fatty-acid-CoA ligase-like protein [Zea mays (Maize) [4577]]	ACG33026.1
Lysophospholipase 2-like (Os), biostress-resistance-related protein (Ta)	P	34	21-3	Q84VJ1_WHEAT Biostress-resistance-related protein (Fragment) [Triticum aestivum (Wheat) [4565]]	AAM29178.1
Magnesium chelatase, 40 kDa subunit	N	45	179-4	Q19D39_HORVD Magnesium chelatase 40-kDa subunit [Hordeum vulgare var. distichum (Two-rowed barley) [112509]]	BAJ84973.1
Malate dehydrogenase	N	35	46-10,48-7,64-12,78-4,96-2,104-24,109-3,114-2,63-2,105-7,106-11,133-14,1D-10	A3KLL4_WHEAT Malate dehydrogenase [Triticum aestivum (Wheat) [4565]]	AAT64932.1
Malate dehydrogenase	N	35	1D-5	Q6F361_ORYSJ Malate dehydrogenase OS=Oryza sativa subsp. japonica GN=OJ1268_B08.7 PE=1 SV=1	AAT69584.1
Malate dehydrogenase	N	36	104-5	MDHC_MAIZE Malate dehydrogenase, cytoplasmic [Zea mays (Maize) [4577]]	AAB64290.1
Malate dehydrogenase	N	43	106-6	O48906_MEDSA Malate dehydrogenase [Medicago sativa (Alfalfa) [3879]]	AAB99757.1
Malate dehydrogenase	N	36	104-3	MDHC_ORYSJ Malate dehydrogenase, cytoplasmic [Oryza sativa subsp. japonica (Rice) [39947]]	AAK26431.1
Malate dehydrogenase	N	49	51-2	A9NX63_PICSI Putative uncharacterized protein [Picea sitchensis (Sitka spruce) [3332]]	ABK25224.1
Malate dehydrogenase	N	36	104-2	B6SLL8_MAIZE Malate dehydrogenase [Zea mays (Maize) [4577]]	ACG25751.1
Malate dehydrogenase	N	47	93-2	C0PFW3_MAIZE Putative uncharacterized protein [Zea mays (Maize) [4577]]	ACN34079.1
Malate dehydrogenase	N	43	OG-2	C9EIK5_9CONI Malate dehydrogenase [Larix kaempferi [54800]]	ACW82406.1
Malate dehydrogenase	N	42	96-5,104-2	A2WWL6_ORYSI Malate dehydrogenase [Oryza sativa subsp. indica (Rice) [39946]]	EAY76362.1
Malate dehydrogenase	N	47	123-2	B8B9L3_ORYSI Putative uncharacterized protein [Oryza sativa subsp. indica (Rice) [39946]]	EEC84038.1
Malate dehydrogenase	N	36	63-5,129-4	B9S977_RICCO Malate dehydrogenase [Ricinus communis (Castor bean) [3988]]	EEF39846.1
Malate dehydrogenase	N	36	OG-4	D7KDE2_ARALY Malate dehydrogenase [Arabidopsis lyrata subsp. lyrata [81972]]	EFH68475.1
Malate dehydrogenase	N	36	OG-4	D7KKF5_ARALY Malate dehydrogenase [Arabidopsis lyrata subsp. lyrata [81972]]	EFH70689.1
Malate dehydrogenase	N	36	65-1	Q9SPB8_SOYBN Malate dehydrogenase [Glycine max (Soybean) [3847]]	AAD56659.1
Malate dehydrogenase	N	36	104-1	A3DSX0_MALDO Malate dehydrogenase [Malus domestica (Apple) (Pyrus malus) [3750]]	ABB36659.1
Malate dehydrogenase	N	36	62-6,63-1,96-3,1D-9	Q8L5C8_SOLTU Malate dehydrogenase [Solanum tuberosum (Potato) [4113]]	CAD33243.1
Malate dehydrogenase	N	41	63-2,65-5	B4FG53_MAIZE Malate dehydrogenase [Zea mays (Maize) [4577]]	ACF81096.1
Malate dehydrogenase	N	39	37-3	B3H560_ARATH Malate dehydrogenase [Arabidopsis thaliana (Mouse-ear cress) [3702]]	AED91425.1
Malate dehydrogenase	N	36	65-2	B9H2K7_POPTR Malate dehydrogenase [Populus trichocarpa (Western balsam poplar) (Populus balsamiferasubsp. trichocarpa) [3694]]	XP_002305754.2
Malate dehydrogenase, chloroplastic	N	44	105-4	PREDICTED: hypothetical protein [Vitis vinifera [29760]]	XP_002283619
Malate dehydrogenase, glyoxysomal (Zm)	N	38	OG-1	B4FZW5_MAIZE Malate dehydrogenase [Zea mays (Maize) [4577]]	ACF87658.1
Malic enzyme	N	61	3-4,1D-2	C4J3M2_MAIZE Malic enzyme [Zea mays (Maize) [4577]]	ACR35772.1
Malic enzyme	N	63	117-4	A9LIN4_WHEAT Malic enzyme [Triticum aestivum (Wheat) [4565]]	ABW77317.1
Malic enzyme	N	69	134-2	C0P758_MAIZE Malic enzyme [Zea mays (Maize) [4577]]	ACN28824.1
Malic enzyme	N	69	3-3	C5X998_SORBI Malic enzyme [Sorghum bicolor (Sorghum) (Sorghum vulgare) [4558]]	EER99414.1
Malic enzyme	P	40	139-2	C8ZJU7_9POAL Malic enzyme (Fragment) [Acroceras tonkinense [435755]]	CAZ48464.1
Malic enzyme	N	71	118-4	B8PUQ5_WHEAT Malic enzyme [Triticum aestivum (Wheat) [4565]]	ABY25986.1
Malic enzyme	N	64	117-2,134-8	B8B6D4_ORYSI Malic enzyme [Oryza sativa subsp. indica (Rice) [39946]]	EEC82086.1
Malonyl CoA-ACP transacylase	N	41	132-6	C5WNG2_SORBI Putative uncharacterized protein Sb01g038160 [Sorghum bicolor (Sorghum) (Sorghum vulgare) [4558]]	EER92406.1
Malonyl CoA-ACP transacylase (Zm)	N	39	131-2	B6TNM0_MAIZE Malonyl CoA-acyl carrier protein transacylase [Zea mays (Maize) [4577]]	ACG38703.1
Metal transporter, Nramp aluminum transporter (NRAT) 1-like (Os)	N	117	109-1	B8AH22_ORYSI Putative uncharacterized protein [Oryza sativa subsp. indica (Rice) [39946]]	EEC72418.1
Methionine S-methyltransferase	N	120	114-2	MMT1_HORVU Methionine S-methyltransferase [Hordeum vulgare (Barley) [4513]]	BAA94795.1
Methionine synthase	N	85	138-2	METE_MESCR 5-methyltetrahydropteroyltriglutamate--homocysteine methyltransferase [Mesembryanthemum crystallinum (Common ice plant) [3544]]	ABC57613.1
Methionine synthase 1 (Hv)	N	85	1-18,3-2,4-2,21-2,44-3,49-4,81-14,83-6,96-2,114-5,125-2,70-2,107-2,115-2,117-2,133-5,136-5,137-6,138-23,139-2,1D-16,OG-10	Q4LB13_HORVU Methionine synthase 1 enzyme [Hordeum vulgare (Barley) [4513]]	CAJ01713.1
Methionine synthase 2 (Hv)	N	84	1-7,47-2,72-2,79-4,81-3,138-7,1D-6,OG-4	Q4LB12_HORVU Methionine synthase 2 enzyme [Hordeum vulgare (Barley) [4513]]	CAJ01714.1
Methionine synthase, cobalamin-dependent	N	82	11-1	A5C7K7_VITVI Putative uncharacterized protein [Vitis vinifera (Grape) [29760]]	CAN73135.1
Methionine synthase, cobalamin-independent	N	84	OG-3	D7LXP0_ARALY Cobalamin-independent methionine synthase [Arabidopsis lyrata subsp. lyrata [81972]]	EFH48046.1
Methionine synthase, cobalamin-independent	P	26	47-3,51-3	A6XMY7_TRIMO Cobalamin-independent methionine synthase (Fragment) [Triticum monococcum (Einkorn wheat) (Small spelt) [4568]]	ABJ15729.1
Methionine synthase, cobalamin-independent, 5-methyltetrahydropteroyltriglutamate--homocysteine methyltransferase	N	84	138-3,1-1	C0P5Y3_MAIZE Putative uncharacterized protein [Zea mays (Maize) [4577]]	ACN28399.1
Methionine synthase, pollen allergen, Sal k 3	N	84	138-2	C1KEU0_SALKA Sal k 3 pollen allergen (Fragment) [Salsola kali (Russian thistle) [151250]]	ACO34814.1
Methionine synthase, vitamin b12-independent, 5-methyltetrahydropteroyltriglutamate-homocysteine	N	85	1-2	B9MYM2_POPTR Vitamin-b12 independent methionine synthase, 5-methyltetrahydropteroyltriglutamate-homocysteine [Populus trichocarpa (Western balsam poplar) (Populus balsamiferasubsp. trichocarpa) [3694]]	XP_006384691.1
Methyl-CpG binding domain (MBD) 6-like (Ta), MBD11-like (At)	N	20	1-4,1D-4	A4UQN7_WHEAT MBD6 [Triticum aestivum (Wheat) [4565]]	ABO69712.1
Methylenetetrahydrofolate reductase	N	65	3-20,21-3,90-3,178-3,19-2,87-8,117-5,133-1,134-7,1D-2	A6XMY8_TRIMO Methylenetetrahydrofolate reductase [Triticum monococcum (Einkorn wheat) (Small spelt) [4568]	ABJ15730.1
Methylenetetrahydrofolate reductase	N	66	3-3	C5WVY7_SORBI Methylenetetrahydrofolate reductase [Sorghum bicolor (Sorghum) (Sorghum vulgare) [4558]]	EER90654.1
Methylmalonate semialdehyde dehydrogenase	P	41	124-6	Q84MJ5_WHEAT Methylmalonate semialdehyde dehydrogenase (Fragment) [Triticum aestivum (Wheat) [4565]]	AAP15456.1
Methylmalonate semialdehyde dehydrogenase (Os)	N	57	21-1,97-4,124-3	B8B7Y3_ORYSI Putative uncharacterized protein [Oryza sativa subsp. indica (Rice) [39946]]	EEC81650.1
Methylthioribose-1-phosphate isomerase, IDI2 (Hv)	N	39	96-6-104-3,105-3	Q9AYT7_HORVU IDI2 [Hordeum vulgare (Barley) [4513]]	BAB21393.1
Methyltransferase 5-methyl tetrahydropteroyl triglutamate-homocysteine	P	23	101-2	A6MZX0_ORYSI 5-methyl tetrahydropteroyl triglutamate-homocysteine methyltransferase (Fragment) [Oryza sativa subsp. indica (Rice) [39946]]	ABR25540.1
Methyltransferase domain containing protein, S-lcus-linked (SLL) 2-like (Zm)	N	37	147-2	D8L9U8_WHEAT Methyltransferase domain containing protein,expressed [Triticum aestivum (Wheat) [4565]]	CBH32660.1
Microtubule-associated protein (MAP) 65	N	56	109-5	A3BB29_ORYSJ Putative uncharacterized protein [Oryza sativa subsp. japonica (Rice) [39947]]	EAZ36768.1
Mitochondrial fission protein FIS1	N	18	37-4	Q0DIK0_ORYSJ Os05g0383000 protein [Oryza sativa subsp. japonica (Rice) [39947]]	BAF17323.1
Mitochondrial fission protein FIS1-like (Zm), BIGYIN1-like (At)	N	18	36-2	C5YXD8_SORBI Putative uncharacterized protein Sb09g018990 [Sorghum bicolor (Sorghum) (Sorghum vulgare) [4558]]	EES19450.1
Mitochondrial import inner membrane translocase subunit Tim17/Tim22/Tim23 family protein (At)	N	28	154-3	B8ATH5_ORYSI Putative uncharacterized protein [Oryza sativa subsp. indica (Rice) [39946]]	EEC77226.1
Mitochondrial import receptor subunit TOM40-like (Os)	N	37	64-3	A2XG58_ORYSI Putative uncharacterized protein [Oryza sativa subsp. indica (Rice) [39946]]	EAY89818.1
Mitochondrial uncoupling protein	Y	40	56-3	C5Y1U0_SORBI Putative uncharacterized protein Sb05g027910 [Sorghum bicolor (Sorghum) (Sorghum vulgare) [4558]]	EES09067.1
Molybdopterin synthase catalytic subunit	N	21	121-3	MOC2B_ORYSI Molybdopterin synthase catalytic subunit [Oryza sativa subsp. indica (Rice) [39946]]	EAY84424.1
Monodehydroascorbate reductase (MDAR)	N	53	124-5,125-7	Q84PW3_ORYSJ Os08g0151800 protein [Oryza sativa subsp. japonica (Rice) [39947]]	BAC98552.1
Monodehydroascorbate reductase (MDAR)	N	51	125-2	A3C1M2_ORYSJ Putative uncharacterized protein [Oryza sativa subsp. japonica (Rice) [39947]]	EAZ10129.1
Monodehydroascorbate reductase (MDAR) (Os)	N	48	102-3,126-3,164-1	A3C1M2_ORYSJ Putative uncharacterized protein [Oryza sativa subsp. japonica (Rice) [39947]]	EAZ45711.1
Monodehydroascorbate reductase (MDAR) (Os)	N	47	1D-1	Q652L6_ORYSJ Os09g0567300 protein OS=Oryza sativa subsp. japonica GN=OJ1155_H10.27 PE=4 SV=1	BAF25874.1
Monodehydroascorbate reductase (MDAR), cytosolic (Os)	N	47	89-2	A0MQ80_ACAEB Monodehydroascorbate reductase [Acanthus ebracteatus (Holly-leaved mangrove) [241842]]	ABK32073.1
Monodehydroascorbate reductase (MDAR), RING finger	N	120	124-3,125-4	C3SAE1_BRADI Monodehydroascorbate reductase [Brachypodium distachyon (Purple false brome) (Trachynia distachya) [15368]]]	ACF22775.1
mRNA 3-UTR binding protein	N	49	79-3,127-2	B6T6H4_MAIZE Putative uncharacterized protein [Zea mays (Maize) [4577]]	ACG32707.1
mRNA decapping enzyme (DCP) 1-like	N	16	94-2	B4F9C8_MAIZE Putative uncharacterized protein [Zea mays (Maize) [4577]]	ACF78721.1
Mss4-like protein, translationally-controlled tumor protein (TCTP) domain	N	19	OG-1	E6Y289_WHEAT Translationally-controlled tumor protein [Triticum aestivum (Wheat) [4565]]	ABQ18237.1
MTD1-like (Zm)	N	26	147-1	A2YX23_ORYSI Putative uncharacterized protein [Oryza sativa subsp. indica (Rice) [39946]]	EAZ07634.1
Multicopy suppressor of IRA1 (FVE/MSI) 4, WD-40 repeat	N	57	79-2	B6TD89_MAIZE WD-40 repeat protein MSI4 [Zea mays (Maize) [4577]]	ACG35072.1
Multicopy suppressor of IRA1 (FVE/MSI), WD-40 repeat	N	57	9-7	Q2V4Z9_WHEAT MSI [Triticum aestivum (Wheat) [4565]]	ABB92268.1
Myosin (Ta)	P	14	114-2	Q7XYD9_WHEAT 1 myosin (Fragment) [Triticum aestivum (Wheat) [4565]]	AAP80626.1
Myosin, heavy chain, putative (At)	N	209	1D-3	C5YG07_SORBI Putative uncharacterized protein Sb06g028450 OS=Sorghum bicolor GN=Sb06g028450 PE=4 SV=1	EES11421.1
N-acetyl-gamma-glutamyl-phosphate reductase	N	45	180-2,106-3,133-1,OG-2	B4FAI1_MAIZE N-acetyl-gamma-glutamyl-phosphate reductase [Zea mays (Maize) [4577]]	ACF79124.1
N-acetyl-L-glutamate kinase cyclic	N	35	OG-2	B4FSD4_MAIZE Putative uncharacterized protein [Zea mays (Maize) [4577]]	ACF85027.1
NAD-dependent dehydrogenase, Gfo/Idh/MocA family (Zm)	N	40	94-3,133-2	B9G2J4_ORYSJ Putative uncharacterized protein [Oryza sativa subsp. japonica (Rice) [39947]]	EEE69341.1
NADH dehydrogenase (ubiquinone) iron-sulfur protein 8-like (At)	N	26	31-1	B9H0R1_POPTR Predicted protein [Populus trichocarpa (Western balsam poplar) (Populus balsamiferasubsp. trichocarpa) [3694]]	XP_002305427.2
NADH dehydrogenase subunit C, NAD9-like (Ta)	N	34	1D-2	Q35980_WHEAT Nad9 OS=Triticum aestivum GN=nad9 PE=4 SV=1	ACA62625.1
NADH dehydrogenase subunit D-like (At)	N	45	182-4,146-7,79-4,OG-4	B5TM95_ARATH NADH dehydrogenase subunit 7 [Arabidopsis thaliana (Mouse-ear cress) [3702]]	ACH78248.1
NADH-ubiquinone oxidoreductase 75 subunit	N	81	106-2,138-8	B4F8V5_MAIZE NADH-ubiquinone oxidoreductase 75 kDa subunit [Zea mays (Maize) [4577]]	ACF78548.1
NADH-ubiquinone oxidoreductase 75 subunit	N	69	1-4,138-1,139-1,OG-4	B8AQR2_ORYSI Putative uncharacterized protein [Oryza sativa subsp. indica (Rice) [39946]]	EEC76064.1
NADPH--cytochrome P450 reductase	N	76	83-2	C0HFL6_MAIZE Putative uncharacterized protein [Zea mays (Maize) [4577]]	ACN25819.1
N-alpha-acetyltransferase 16, NatA auxiliary subunit-like (Bd)	N	104	1D-2	C0PF85_MAIZE Putative uncharacterized protein OS=Zea mays PE=2 SV=1	ACN33851.1
Nascent polypeptide-associated compex (NAC) protein, BTF3-like (Os,At)	N	67	1D-3	B8BHJ4_ORYSI Putative uncharacterized protein OS=Oryza sativa subsp. indica GN=OsI_34071 PE=4 SV=1	EEC67196.1
Nascent polypeptide-associated compex (NAC) protein, BTF3-like (Os,At)	N	67	33-2,121-7	A2XBM1_ORYSI Putative uncharacterized protein [Oryza sativa subsp. indica (Rice) [39946]]	EAY88231.1
Nascent polypeptide-associated complex subunit alpha (NACA) 1-like (At)	N	22	OG-3	NACA1_ARATH Nascent polypeptide-associated complex subunit alpha-like protein 1 [Arabidopsis thaliana (Mouse-ear cress) [3702]]	AAK82495.1
Nascent polypeptide-associated complex subunit alpha (NACA) 3-like (At)	N	22	1D-3	NACA3_ARATH Nascent polypeptide-associated complex subunit alpha-like protein 3 OS=Arabidopsis thaliana GN=At5g13850 PE=1 SV=1	AAT41858.1
NEDD8-activating enzyme E1 regulatory subunit, AXR1-like (At)	N	64	4-2	B4FEB2_MAIZE Putative uncharacterized protein [Zea mays (Maize) [4577]]	ACF80455.1
Nitrilase/nitrile hydratase NIT4	N	39	126-2	NRL4_ORYSJ Bifunctional nitrilase/nitrile hydratase NIT4 [Oryza sativa subsp. japonica (Rice) [39947]]	BAA77679.1
NSF attachment protein, alpha-soluble	N	32	151-3,131-4,1D-1,OG-3	B6TBM1_MAIZE Alpha-soluble NSF attachment protein [Zea mays (Maize) [4577]]	ACG34504.1
NSF attachment protein, gamma-soluble	N	33	131-3,132-2,	C5YG37_SORBI Putative uncharacterized protein Sb06g028740 [Sorghum bicolor (Sorghum) (Sorghum vulgare) [4558]]	EES12869.1
Nuclear pore localisation protein (NPL) 4 family protein (Zm,Os,At)	N	46	102-2	B4FHK5_MAIZE NPL4 family protein [Zea mays (Maize) [4577]]	ACF81598.1
Nucleoporin, nuclear pore complex protein Nup155-like (Os)	N	181	1-1	B8B151_ORYSI Putative uncharacterized protein [Oryza sativa subsp. indica (Rice) [39946]]	EEC80468.1
Nucleoredoxin (NRX) 1-like (Zm,Os,At)	N	63	1D-1	B4FLB0_MAIZE Putative uncharacterized protein OS=Zea mays PE=2 SV=1	ACF82903.1
Nucleoredoxin (NRX) 1-like (Zm,Os,At)	N	64	85-1	B8AJS5_ORYSI Putative uncharacterized protein [Oryza sativa subsp. indica (Rice) [39946]]	EEC75442.1
Nucleoside diphosphate kinase	N	26	168-2	B6TKC5_MAIZE Nucleoside diphosphate kinase [Zea mays (Maize) [4577]]	ACG37558.1
Nucleoside diphosphate kinase	N	17	77-3,OG-2	Q7XC37_ORYSJ Nucleoside diphosphate kinase [Oryza sativa subsp. japonica (Rice) [39947]]	AAP55038.1
Nucleoside diphosphate kinase	N	17	77-3	NDK1_ORYSI Nucleoside diphosphate kinase 1 [Oryza sativa subsp. indica (Rice) [39946]]	ABR25799.1
Nucleoside diphosphate kinase	N	16	77-2	B9SKK5_RICCO Nucleoside diphosphate kinase [Ricinus communis (Castor bean) [3988]]	EEF35859.1
Nucleoside diphosphate kinase	N	17	77-9,1D-3	Q9LKM0_LOLPR Nucleoside diphosphate kinase [Lolium perenne (Perennial ryegrass) [4522]]	AAF91407.1
Nucleoside diphosphate kinase	N	26	168-6	B9FLX9_ORYSJ Nucleoside diphosphate kinase [Oryza sativa subsp. japonica (Rice) [39947]]	EEE64920.1
Nucleosome assembly protein (NAP)	N	38	3-3	A9RC14_PHYPA Nucleosome assembly protein family [Physcomitrella patens subsp. patens [145481]]	EDQ83730.1
Nucleosome assembly protein (NAP)	N	28	1D-3	A6N1K0_ORYSI Nucleosome chromatin assembly protein (Fragment) OS=Oryza sativa subsp. indica PE=2 SV=1	ABR26120.1
Nucleosome assembly protein (NAP)	N	42	4-7	Q53WK4_ORYSJ Os05g0539700 protein [Oryza sativa subsp. japonica (Rice) [39947]]	AAV59408.1
Nucleosome assembly protein (NAP)	N	44	3-2	D1IRU3_VITVI Whole genome shotgun sequence of line PN40024, scaffold_2.assembly12x (Fragment) [Vitis vinifera (Grape) [29760]]	XP_002280211.2
Nucleosome assembly protein (NAP)	P	12	3-6	Q41517_WHEAT Nucleosome assembly protein I (Fragment) [Triticum aestivum (Wheat) [4565]]	AAA70363.1
Nucleosome assembly protein (NAP) 1-like (Tu)	N	42	1D-2	F2DVK7_HORVD Predicted protein [Hordeum vulgare subsp. vulgare]	BAJ99128.1
Nucleosome assembly protein (NAP) group A-like (Zm)	N	43	3-1	Q84UX6_MAIZE Nucleosome/chromatin assembly factor group A [Zea mays (Maize) [4577]]	AAO84021.1
Nucleosome assembly protein (NAP) L	N	42	4-3	B8A161_MAIZE Putative uncharacterized protein [Zea mays (Maize) [4577]]	ACL53910.1
Nucleosome assembly protein (NAP) L	N	43	3-5	C5Z494_SORBI Putative uncharacterized protein Sb10g003450 [Sorghum bicolor (Sorghum) (Sorghum vulgare) [4558]]	EER87848.1
O-fucosyltransferase-like, putative growth regulator-like (At)	N	64	179-2	D7KLV3_ARALY Putative uncharacterized protein [Arabidopsis lyrata subsp. lyrata [81972]]	EFH67446.1
Omega-amidase-like (At)	N	34	39-2,96-3,62-2,105-5,OG-3	Q10R10_ORYSJ Os03g0175600 protein [Oryza sativa subsp. japonica (Rice) [39947]]	ABF94259.1
Ornithine carbamoyltransferase	N	40	62-3,63-3,105-3,106-3,OG-3	B6TYF3_MAIZE Ornithine carbamoyltransferase [Zea mays (Maize) [4577]]	ACG42136.1
Ornithine carbamoyltransferase	P	24	129-2	A6N096_ORYSI Chloroplast ornithine carbamoyltransferase (Fragment) [Oryza sativa subsp. indica (Rice) [39946]]	ABR25666.1
Ornithine cyclodeaminase	N	35	105-2	C5WUG1_SORBI Putative uncharacterized protein Sb01g030690 [Sorghum bicolor (Sorghum) (Sorghum vulgare) [4558]]	EER94590.1
Osmotin-like protein (Zm), pathogenesis-related thaumatin-like protein (At)	Y	26	78-2	B6SKP5_MAIZE Osmotin-like protein [Zea mays (Maize) [4577]]	ACG25428.1
Oxygen-evolving enhancer protein 1	N	35	12-3	A5JV93_9POAL Chloroplast oxygen-evolving enhancer protein 1 [Leymus chinensis [52714]]	ABQ52657.1
Oxygen-evolving enhancer protein 2	N	27	192-4,52-1	PSBP_WHEAT Oxygen-evolving enhancer protein 2, chloroplastic [Triticum aestivum (Wheat) [4565]]	CAA40669.1
Oxysterol-binding protein	N	50	98-2	B6U9K5_MAIZE Oxysterol-binding protein [Zea mays (Maize) [4577]]	ACG46038.1
Panthothenate kinase-like (Os,Zm), DUF89, UCP030210 domain containing protein	N	41	1D-2	I1GYQ4_BRADI PREDICTED: Uncharacterized protein At2g17340-like [Brachypodium distachyon]	XP_003563893.1
Pantothenate kinase	N	100	OG-3	B9RB16_RICCO Pantothenate kinase, putative [Ricinus communis (Castor bean) [3988]]	EEF51993.1
Pantothenate kinase	N	40	1D-2	B6TFD8_MAIZE Pantothenate kinase 4 OS=Zea mays PE=2 SV=1	ACG35821.1
Pantothenate kinase-like (Os)	N	40	126-2	A2YCD2_ORYSI Putative uncharacterized protein [Oryza sativa subsp. indica (Rice) [39946]]	EAZ00743.1
Pathogenesis-related protein (PR) 10, START domain	N	17	39-2	B5B3P8_WHEAT Pathogenesis related protein 10 [Triticum aestivum (Wheat) [4565]]	ACG68733.1
Pathogenesis-related protein (PR) 2-like, salt tolerant protein, major latex protein 2-like, Bet v I allergen-like (Zm)	N	17	1D-4	Q0IJ88_WHEAT Salt tolerant protein OS=Triticum aestivum GN=SI PE=2 SV=1	AAY26389.1
Pathogenesis-related protein (PR) 2-like, salt tolerant protein, major latex protein 2-like, Bet v I allergen-like (Zm)	N	17	OG-4	A2XUF3_ORYSI Putative uncharacterized protein [Oryza sativa subsp. indica (Rice) [39946]]	EAY94463.1
Pathogenesis-related protein (PR) 4a, barwin	Y	18	36-1,72-2,201-3,197-2,173-5,1D-2	Q3BER7_WHEAT Putative vacuolar defense protein [Triticum aestivum (Wheat) [4565]]	CAJ40963.1
Pathogenesis-related protein (PR) 4a, wheatwin	Y	18	1D-4	Q6PWL8_WHEAT Putative vacuolar defense protein OS=Triticum aestivum GN=PR4e PE=3 SV=1	AAS78780.1
Pathogenesis-related protein (PR) 4a, wheatwin1	Y	16	200-3,199-3	WHW1_WHEAT Wheatwin-1 [Triticum aestivum (Wheat) [4565]]	CAA06856.1
Pathogenesis-related protein (PR) 4a, wheatwin2	Y	16	197-2	WHW2_WHEAT Wheatwin-2 [Triticum aestivum (Wheat) [4565]]	CAA06857.1
Pectate lyase	Y	45	67-2	B9GIX5_POPTR Predicted protein [Populus trichocarpa (Western balsam poplar) (Populus balsamiferasubsp. trichocarpa) [3694]]	EEE84874.1
Pectate lyase	N	50	67-2	B4FX29_MAIZE Putative uncharacterized protein [Zea mays (Maize) [4577]]	ACF86672.1
Pectate lyase 14-like (At)	Y	46	67-2	PEL14_ARATH Putative pectate lyase 14 [Arabidopsis thaliana (Mouse-ear cress) [3702]]	NP_001190715.1
Pectinesterase	Y	63	128-2	B8B5V1_ORYSI Pectinesterase [Oryza sativa subsp. indica (Rice) [39946]]	EEC82670.1
Peptide chain release factor (ERF) 1-like (Os)	N	49	6-6	Q75I90_ORYSJ Os03g0702800 protein [Oryza sativa subsp. japonica (Rice) [39947]]	AAS07262.1
Peptide chain release factor (ERF) subunit	N	49	6-2	B9RG42_RICCO Eukaryotic peptide chain release factor subunit, putative [Ricinus communis (Castor bean) [3988]]	EEF50163.1
Peptide chain release factor (ERF) subunit 1	N	49	123-4	B9DFT5_ARATH AT5G47880 protein [Arabidopsis thaliana (Mouse-ear cress) [3702]]	BAH19602.1
Peptide methionine disulfide reductase (PMSR) A2	N	21	51-3	C5YAU0_SORBI Putative uncharacterized protein Sb06g020380 [Sorghum bicolor (Sorghum) (Sorghum vulgare) [4558]]	EES12392.1
Peptidyl-prolyl cis-trans isomerase, cyclophilin	Y	23	169-4,1D-4,OG-4	C0J025_WHEAT Peptidyl-prolyl cis-trans isomerase [Triticum aestivum (Wheat) [4565]]	ACF49500.1
Peptidyl-prolyl cis-trans isomerase, cyclophilin	N	18	170-12,169-13,1D-5,OG-6	Q93XQ6_WHEAT Peptidyl-prolyl cis-trans isomerase [Triticum aestivum (Wheat) [4565]]	AAK49427.1
Peptidyl-prolyl cis-trans isomerase, cyclophilin	N	26	OG-4	A7XDG5_WHEAT Peptidyl-prolyl cis-trans isomerase [Triticum aestivum (Wheat) [4565]]	ABO37960.1
Peptidyl-prolyl cis-trans isomerase, cyclophilin	N	18	171-5,167-2,172-1	A7LM55_WHEAT Peptidyl-prolyl cis-trans isomerase [Triticum aestivum (Wheat) [4565]]	ABS85544.1
Peptidyl-prolyl cis-trans isomerase, immunophilin, FK506-binding protein (FKBP) 2-1-like (At)	Y	16	162-2,OG-3	Q70YJ6_HORVU Putative immunophilin [Hordeum vulgare (Barley) [4513]]	CAD42633.1
Peptidyl-prolyl cis-trans isomerase, immunophilin, FK506-binding protein (FKBP) 2-1-like (At)	N	65	90-2,9-1	A9NUZ0_PICSI Putative uncharacterized protein [Picea sitchensis (Sitka spruce) [3332]]	ABK24451.1
Peptidyl-prolyl cis-trans isomerase, immunophilin, FK506-binding protein (FKBP) 62/ROF1-like (At)	N	62	85-2,109-3	FKB70_WHEAT 70 kDa peptidyl-prolyl isomerase [Triticum aestivum (Wheat) [4565]	CAA60505.1
Peroxidase	Y	35	132-2	B9V0S0_ORYPU Peroxidase [Oryza punctata (Red rice) [4537]]	ACM17641.1
Peroxidase	Y	35	11-2	E0CWB1_ORYCO Peroxidase [Oryza coarctata (Wild rice) (Porteresia coarctata) [77588]]	ACS49643.1
Peroxidase	N	38	OG-2	PER1_MAIZE Peroxidase 1 [Zea mays (Maize) [4577]]	CAC21391.1
Peroxidase (Oo)	Y	35	132-1	B9V0R1_9ORYZ Peroxidase [Oryza officinalis [4535]]	ACM17632.1
Peroxidase 12-like (Zm)	Y	37	151-1	B4FG39_MAIZE Putative uncharacterized protein [Zea mays (Maize) [4577]]	ACF81082.1
Peroxidase, anionic, lignin-forming, AtPA2-like	Y	40	1D-2	A7PVV5_VITVI Chromosome chr8 scaffold_34, whole genome shotgun sequence OS=Vitis vinifera GN=GSVIVT00025373001 PE=4 SV=1	CBI16466.3
Peroxidase, peroxiredoxin, thioredoxin-dependent peroxidase	N	28	36-4,37-8,38-7,171-2,161-3,1D-4,OG-2	C8CG65_9POAL Thioredoxin-dependent peroxidase [Leymus chinensis [52714]]	ACV20868.1
Peroxidase, thioredoxin peroxidase, 2-Cys peroxiredoxin BAS1 (Ta)	N	28	32-5,1D-2	O81480_SECCE Thioredoxin peroxidase [Secale cereale (Rye) [4550]]	AAC78473.1
Peroxidase, thioredoxin peroxidase, 2-Cys peroxiredoxin BAS1 (Ta)	P	23	1D-2	BAS1_WHEAT 2-Cys peroxiredoxin BAS1, chloroplastic (Fragment) OS=Triticum aestivum GN=TSA PE=1 SV=2	BAA19099.1
Peroxiredoxin	N	17	37-2	C5XG44_SORBI Putative uncharacterized protein Sb03g030950 [Sorghum bicolor (Sorghum) (Sorghum vulgare) [4558]]	EES03426.1
Peroxiredoxin	N	29	OG-2	D7LZ60_ARALY Putative uncharacterized protein [Arabidopsis lyrata subsp. lyrata [81972]]	EFH47469.1
Peroxiredoxin-5-like (Zm)	N	21	OG-1	B4FSM5_MAIZE Peroxiredoxin-5 [Zea mays (Maize) [4577]]	ACG24790.1
Peroxisomal multifunctional enzyme type 2 (Tu), sterol carrier protein 2-like (Os)	N	13	1D-1	F2CXD7_HORVD Predicted protein [Hordeum vulgare subsp. vulgare]	BAJ90646.1
Phenylalanine ammonia-lyase (PAL)	N	76	138-2,139-6	C9W8B2_9POAL Phenylalanine ammonia-lyase [Phyllostachys edulis [38705]]	ACN77848.1
Phenylalanine ammonia-lyase (PAL)	N	78	138-2	Q6K6Q1_ORYSJ Phenylalanine ammonia-lyase [Oryza sativa subsp. japonica (Rice) [39947]]	BAD23151.1
Phenylalanine ammonia-lyase (PAL)	N	75	118-1	A2IBN5_SACOF Phenylalanine ammonia-lyase [Saccharum officinarum (Sugarcane) [4547]]	ABM63378.1
Phenylalanine ammonia-lyase (PAL)	P	59	138-3,139-3	Q9FT38_WHEAT Phenylalanine ammonia-lyase (Fragment) [Triticum aestivum (Wheat) [4565]]	AAG02280.1
Phenylalanine ammonia-lyase (PAL) (Hv)	P	54	138-1	O04869_HORVU Phenylalanine ammonia-lyase (Fragment) [Hordeum vulgare (Barley) [4513]]	CAA89006.1
Phosophoglucan phosphatase, dual specficity protein phosphatase (DsPTP1)-like, starch-excess (SEX) 4-like (At)	N	37	179-3	B8ALE4_ORYSI Putative uncharacterized protein [Oryza sativa subsp. indica (Rice) [39946]]	EEC74357.1
Phosphate transporter, mitochondrial (Zm)	N	39	1D-2	O80413_MAIZE Mitochondrial phosphate transporter OS=Zea mays PE=2 SV=1	BAA31583.1
Phosphate transporter, mitochondrial (Zm,Os,At)	N	39	128-1	B4FTJ6_MAIZE Putative uncharacterized protein [Zea mays (Maize) [4577]]	ACF85439.1
Phosphoenolpyruvate carboxylase	N	110	1-2,72-2,82-7,83-10,87-2,109-6,114-20,1D-18,OG-5	O82072_WHEAT Phospoenolpyruvate carboxylase [Triticum aestivum (Wheat) [4565]]	CAA07610.1
Phosphoenolpyruvate carboxylase	N	109	1D-2	CAPP1_SORBI Phosphoenolpyruvate carboxylase 1 OS=Sorghum bicolor GN=PEPC PE=2 SV=1	CAA39197.1
Phosphoenolpyruvate carboxylase	P	50	83-2,114-2	A7DX65_9POAL Phosphoenolpyruvate carboxylase (Fragment) [Isachne arundinacea [288368]]	CAM84070.1
Phosphoenolpyruvate carboxylase (Ta)	N	110	1D-2	F2CR56_HORVD Cluster of predicted protein [Hordeum vulgare subsp. vulgare]	BAJ85327
Phosphoethanolamine N-methyltransferase (Ta)	N	57	4-3,86-2	Q8VYX1_WHEAT Phosphoethanolamine methyltransferase [Triticum aestivum (Wheat) [4565]]	AAL40895.1
Phosphoethanolamine N-methyltransferase 2-like (At)	N	55	90-1	B9I2F0_POPTR Predicted protein (Fragment) [Populus trichocarpa (Western balsam poplar) (Populus balsamiferasubsp. trichocarpa) [3694]]	XP_002317876.2
Phosphofructokinase (PFK), 6-phosphofructokinase 2-like (At)	N	46	116-3	B8AV51_ORYSI Putative uncharacterized protein [Oryza sativa subsp. indica (Rice) [39946]]	EEC77447.1
Phosphofructokinase (PFK), 6-phosphofructokinase 3-like (At)	N	62	49-2	B8B024_ORYSI Putative uncharacterized protein [Oryza sativa subsp. indica (Rice) [39946]]	EEC79555.1
Phosphofructokinase (PFK), pyrophosphate-dependent	N	61	117-5,138-2,3-2	B4FQM2_MAIZE Putative uncharacterized protein [Zea mays (Maize) [4577]]	ACF84415.1
Phosphofructokinase (PFK), pyrophosphate-dependent	N	61	3-7,100-2,OG-2	Q654U8_ORYSJ Os06g0247500 protein [Oryza sativa subsp. japonica (Rice) [39947]]	EAZ36477.1
Phosphoglucomutase	N	63	186-2,178-3,117-2,134-2	PGMC_BROIN Phosphoglucomutase, cytoplasmic [Bromus inermis (Smooth brome grass) [15371]]	AAF04862.1
Phosphoglucomutase	N	63	OG-2	E4MY36_THEHA mRNA, clone: RTFL01-37-B16 [Thellungiella halophila (Salt cress) [98038]]	BAJ34519.1
Phosphoglucomutase	N	70	114-4	C5WN27_SORBI Putative uncharacterized protein Sb01g010280 [Sorghum bicolor (Sorghum) (Sorghum vulgare) [4558]]	EER93574.1
Phosphoglucomutase	N	63	96-1	A5HSI1_BAMOL Phosphoglucomutase [Bambusa oldhamii (Giant timber bamboo) [58923]]	ABP96985.1
Phosphoglucomutase	N	63	3-11,83-2,90-13,97-4,109-5,123-2,124-3,86-2,87-2,89-4,117-2,118-2,134-7,135-2,138-3,139-2,1D-14,OG-4	Q8VX48_WHEAT Phosphoglucomutase (Fragment) [Triticum aestivum (Wheat) [4565]]	CAC85913.1
Phosphoglycerate kinase	N	42	182-5	B4G0K4_MAIZE Phosphoglycerate kinase [Zea mays (Maize) [4577]]	ACF87897.1
Phosphoglycerate kinase	P	31	10-5,1D-1	Q850M4_WHEAT Phosphoglycerate kinase (Fragment) [Triticum aestivum (Wheat) [4565]]	AAO32640.1
Phosphoglycerate kinase	P	31	1D-2	C1JYC4_9POAL Phosphoglycerate kinase (Fragment) OS=Elymus wawawaiensis GN=Pgk1 PE=3 SV=1	ACO40242.1
Phosphoglycerate kinase	P	31	1D-3	C1JYD7_9POAL Phosphoglycerate kinase (Fragment) OS=Agropyron mongolicum GN=Pgk1 PE=3 SV=1	ACO40255.1
Phosphoglycerate kinase	N	42	123-2	A1Y2J9_HELAN Phosphoglycerate kinase [Helianthus annuus (Common sunflower) [4232	ABI18157.1
Phosphoglycerate kinase, chloroplastic	N	50	33-2,93-7,146-7,OG-3	PGKH_WHEAT Phosphoglycerate kinase, chloroplastic [Triticum aestivum (Wheat) [4565]]	CAA33303.1
Phosphoglycerate kinase, cytosolic	N	42	21-4,33-2,44-4,79-5,92-4,93-4,94-3,96-4,114-2,125-15,126-9,146-7,144-3,107-6,133-11,1D-12,OG-10	PGKY_WHEAT Phosphoglycerate kinase, cytosolic [Triticum aestivum (Wheat) [4565]]	CAA33302.1
Phosphoglycerate mutase	N	119	OG-2	Q6AVJ1_ORYSJ Expressed protein [Oryza sativa subsp. japonica (Rice) [39947]]	AAT81732.1
Phosphoglycerate mutase	N	48	117-4	A2ZL97_ORYSI Putative uncharacterized protein [Oryza sativa subsp. indica (Rice) [39946]]	EAY83381.1
Phosphoglycerate mutase	P	30	134-2,1D-5	Q7XYD2_WHEAT Phosphoglycerate mutase (Fragment) [Triticum aestivum (Wheat) [4565]]	AAP80633.1
Phosphoglycerate mutase, 2,3-bisphosphoglycerate-independent	N	61	134-3	B6TGG2_MAIZE 2,3-bisphosphoglycerate-independent phosphoglycerate mutase [Zea mays (Maize) [4577]]	ACG36195.1
Phosphoglycerate mutase, 2,3-bisphosphoglycerate-independent	N	60	1D-3	I1HST7_BRADI PREDICTED: 2,3-bisphosphoglycerate-independent phosphoglycerate mutase-like [Brachypodium distachyon]	XP_003564482
Phosphoglycerate mutase, 2,3-bisphosphoglycerate-independent (At)	N	61	134-1	B9MTR8_POPTR Predicted protein [Populus trichocarpa (Western balsam poplar) (Populus balsamiferasubsp. trichocarpa) [3694]]	XP_006381285.1
Phosphoglycerate mutase, 2,3-bisphosphoglycerate-independent, Bp2A (Ta)	P	26	3-1,11-2,117-3,134-16,OG-8	A8QPL0_TRITU Bp2A protein (Fragment) [Triticum turgidum subsp. dicoccon [49225]]	ABO40247.1
Phosphoglycerate mutase, 2,3-bisphosphoglycerate-independent, Bp5A (Ta)	P	12	134-2	A8QPV8_TRITI Bp5A protein (Fragment) [Triticum timopheevii subsp. armeniacum [103802]]	ABO31439.1
Phosphoglycerate mutase-like (At)	N	119	114-1	C5WPJ1_SORBI Putative uncharacterized protein Sb01g011620 [Sorghum bicolor (Sorghum) (Sorghum vulgare) [4558]]	EER93645.1
Phosphoglycolate phosphatase	N	34	132-5	Q6EP66_ORYSJ Os09g0261300 protein [Oryza sativa subsp. japonica (Rice) [39947]]	BAD29554.1
Phospholipase C, phosphatidylinositol-specific (PI-PLC)	Y	45	126-3	Q6YW97_ORYSJ Os09g0115600 protein [Oryza sativa subsp. japonica (Rice) [39947]]	BAD16231.1
Phospholipase D	P	65	83-4,109-7,178-3	B0FLD6_9POAL Phospholipase D (Fragment) [Agropyron mongolicum [37717]]	ABY50100.1
Phospholipase D alpha	N	92	83-2	B5TGQ1_PRUPE Phospholipase D alpha [Prunus persica (Peach) [3760]]	ACG80607.1
Phospholipase D alpha	N	85	83-2	C0HHT0_MAIZE Putative uncharacterized protein [Zea mays (Maize) [4577]]	ACN26583.1
Phospholipase D alpha	N	92	OG-3	PLDA1_BRAOC Phospholipase D alpha 1 [Brassica oleracea var. capitata (Cabbage) [3716]]	AAC78487.1
Phospholipase D alpha 1 (Sc)	P	62	82-9,83-21	B6VH02_SECCE Putative phospholipase D alpha 1 (Fragment) [Secale cereale (Rye) [4550]]	ACI96319.1
Phospholipase D alpha 1 (Tm)	P	62	115-3,136-2,137-3,114-3,1D-12,OG-6	B6VGZ9_TRIMO Putative phospholipase D alpha 1 (Fragment) [Triticum monococcum (Einkorn wheat) (Small spelt) [4568]]	ACI96316.1
Phosphopantothenate--cysteine ligase 1	N	36	106-4	Q0J7N5_ORYSJ Os08g0176100 protein [Oryza sativa subsp. japonica (Rice) [39947]]	BAF23030.1
Phosphopantothenoylcysteine decarboxylase (Zm)	N	24	48-1	B4FCR1_MAIZE Phosphopantothenoylcysteine decarboxylase [Zea mays (Maize) [4577]]	ACG38050.1
Phosphoribosylamine--glycine ligase	N	55	86-2	B6SW54_MAIZE Phosphoribosylamine--glycine ligase [Zea mays (Maize) [4577]]	ACG29087.1
Phosphoribosyl-ATP pyrophosphohydrolase At-IE-like	N	33	48-2	Q5NBQ1_ORYSJ Os01g0276500 protein [Oryza sativa subsp. japonica (Rice) [39947]]	BAD81115.1
Phosphoserine aminotransferase	N	45	64-2,68-6,OG-4	A2XCQ4_ORYSI Phosphoserine aminotransferase [Oryza sativa subsp. indica (Rice) [39946]]	EAY88614.1
Phosphoserine phosphatase	N	36	142-3,24-2	A3CD22_ORYSJ Putative uncharacterized protein [Oryza sativa subsp. japonica (Rice) [39947]]	EAZ18985.1
Phox/Bem1p domain containing protein	N	70	82-2	A2WKG3_ORYSI Putative uncharacterized protein [Oryza sativa subsp. indica (Rice) [39946]]	EAY72459.1
Phytochrome B	P	84	114-2	Q2I7K6_HORSP Phytochrome B (Fragment) [Hordeum spontaneum (Barley) [77009]]	ABB13338.1
Plasminogen activator inhibitor 1 RNA-binding protein-like (At)	N	39	136-3	A5C0U0_VITVI Putative uncharacterized protein [Vitis vinifera (Grape) [29760]]	CAN75176.1
Plasminogen activator inhibitor 1 RNA-binding protein-like (At)	N	41	125-3	A2Y828_ORYSI Putative uncharacterized protein [Oryza sativa subsp. indica (Rice) [39946]]	EAY99238.1
Plastid-lipid-associated protein (PAP) 10-like (At), fibrillin domain	N	31	21-2	C5WWA4_SORBI Putative uncharacterized protein Sb01g017450 [Sorghum bicolor (Sorghum) (Sorghum vulgare) [4558]]	EER93960.1
Pleckstrin homology (PH) domain containing protein	N	55	87-5	Q75H96_ORYSJ Os03g0666200 protein [Oryza sativa subsp. japonica (Rice) [39947]]	AAR87174.1
Pleckstrin homology (PH) domain containing protein	N	43	109-3	Q10FJ2_ORYSJ Pleckstriny domain-containing protein, putative, expressed [Oryza sativa subsp. japonica (Rice) [39947]]	ABF98068.1
Polcalcin/group 7 pollen allergen, Phl p 7-like (Os), EF-hand	N	23	1D-1	A2YY52_ORYSI Putative uncharacterized protein OS=Oryza sativa subsp. indica GN=OsI_30279 PE=4 SV=1	EAZ08013.1
Poly(A) RNA polymerase CID11-like (Zm)	N	35	145-1	B6TKT9_MAIZE CID11 [Zea mays (Maize) [4577]]	ACG37722.1
Poly(A)-binding protein	N	72	85-3,119-2,139-4,1D-1	Q6Z050_ORYSJ Os08g0314800 protein [Oryza sativa subsp. japonica (Rice) [39947]]	BAC92404.1
Poly(A)-binding protein	N	71	70-2,118-9,119-3,139-2,OG-5	P93616_WHEAT Poly(A)-binding protein [Triticum aestivum (Wheat) [4565]]	AAB38974.1
Polygalacturonase inhibiting protein	Y	37	67-1,129-1,182-2,66-2,68-3,79-4	A0MMC8_HORVU Polygalacturonase inhibiting protein-like [Hordeum vulgare (Barley) [4513]]	ABK56716.1
Polyketide cyclase/dehydratase domain, START-like domain	N	21	48-1	B4FV72_MAIZE Putative uncharacterized protein [Zea mays (Maize) [4577]]	ACF86015.1
Polyketide synthase-like (Os), DSBA oxidoreductase family protein (At)	N	25	49-2	B6U789_MAIZE Putative uncharacterized protein [Zea mays (Maize) [4577]]	ACG45222.1
Porin, mitochodrial, voltage-dependent anion-selective channel (VDAC) 1-like (At)	N	29	78-2	B4FT85_MAIZE Isochorismate synthase 1 [Zea mays (Maize) [4577]]	ACF85328.1
Porin, mitochodrial, voltage-dependent anion-selective channel (VDAC)-like (Ta)	N	29	78-3,150-2,1D-2	VDAC1_WHEAT Mitochondrial outer membrane porin [Triticum aestivum (Wheat) [4565]]	CAA54788.1
Prefoldin	N	16	72-2,36-1	C6SVP2_SOYBN Putative uncharacterized protein [Glycine max (Soybean) [3847]]	ACU13315.1
Prefoldin subunit 2 (Zm)	N	16	36-2	B6SZS5_MAIZE Prefoldin subunit 2 [Zea mays (Maize) [4577]]	ACG30358.1
Pre-mRNA processing factor	N	21	44-8,185-4,20-3	Q2QKC3_WHEAT Pre-mRNA processing factor [Triticum aestivum (Wheat) [4565]]	AAY84871.1
Pre-mRNA splicing factor 19	N	58	100-5	B6TRQ7_MAIZE Pre-mRNA-splicing factor 19 [Zea mays (Maize) [4577]]	ACG39790.1
Pre-mRNA splicing factor 3B subunit 1	N	142	109-4	A3A338_ORYSJ Putative uncharacterized protein [Oryza sativa subsp. japonica (Rice) [39947]]	EAZ21727.1
Pre-mRNA splicing factor 3B subunit 1-like	N	145	83-2	A9RIM7_PHYPA Predicted protein [Physcomitrella patens subsp. patens [145481]]	EDQ81325.1
Pre-mRNA splicing factor 3B subunit 1-like	N	128	1D-2	Q0E3Z1_ORYSJ Os02g0147300 protein OS=Oryza sativa subsp. japonica GN=Os02g0147300 PE=4 SV=1	BAF07797.1
Pre-mRNA splicing factor 3B subunit 3 (Os)	N	135	21-2	A3A2Y3_ORYSJ Putative uncharacterized protein [Oryza sativa subsp. japonica (Rice) [39947]]	EAZ21672.1
Pre-mRNA splicing factor U2AF small subunit-like (Ta)	N	37	46-1	Q2QKB5_WHEAT U2AF small subunit [Triticum aestivum (Wheat) [4565]]	AAY84879.1
Pre-mRNA splicing factor-like protein (At)	N	274	1D-2	Q9T0I6_ARATH Splicing factor-like protein OS=Arabidopsis thaliana GN=AT4g38780 PE=2 SV=1	CAB38612.1
Pre-mRNA splicing factor-like protein (At)	N	58	81-3	B9G5X5_ORYSJ Putative uncharacterized protein [Oryza sativa subsp. japonica (Rice) [39947]]	EEE51022.1
Prenylated Rab acceptor (PRA) 1 (Os)	N	23	1D-2	Q5S1T9_ORYSI Prenylated Rab acceptor protein 1 OS=Oryza sativa subsp. indica GN=Pra1 PE=2 SV=1	AAV65110.1
Prenylated Rab acceptor (PRA) 1 (Os)	N	23	1D-2	B9FJQ3_ORYSJ Putative uncharacterized protein OS=Oryza sativa subsp. japonica GN=OsJ_18899 PE=4 SV=1	EEE64069.1
PRLI-interacting factor L-like, cobalamin biosynthesis CobW-like protein	N	49	6-3,103-2	B8AED8_ORYSI Putative uncharacterized protein [Oryza sativa subsp. indica (Rice) [39946]]	EEC74182.1
Profilin	N	15	1D-2	PROF1_WHEAT Profilin-1 (Fragment) OS=Triticum aestivum GN=PRO1 PE=2 SV=1	CAA61943.2
Profilin	N	14	158-8,OG-2	E2GJB9_WHEAT Profilin [Triticum aestivum (Wheat) [4565]]	ADK35122.1
Profilin	N	14	40-2	B6EF35_WHEAT Profilin [Triticum aestivum (Wheat) [4565]]	CAQ57979.1
Profilin	N	14	40-5,158-2	C5Z4B6_SORBI Profilin [Sorghum bicolor (Sorghum) (Sorghum vulgare) [4558]]	EER87860.1
Profilin	N	14	OG-1	C5J3U0_CHEAL Profilin (Fragment) [Chenopodium album (Lamb&apos;s-quarters) [3559]]	ACR77509.1
Prohibitin	N	31	56-4,60-8,1D-2	B6TP36_MAIZE Prohibitin [Zea mays (Maize) [4577]]	ACG38869.1
Prohibitin	N	32	151-3,1D-2	B9RVS2_RICCO Prohibitin, putative [Ricinus communis (Castor bean) [3988]]	EEF44359.1
Prohibitin	N	31	1D-2	F2DB00_HORVD Predicted protein [Hordeum vulgare subsp. vulgare]	BAK01622.1
Prohibitin complex protein 1-like, prohibitin (PHB) 3-like (Zm,At)	Y	30	56-1	C5XVS3_SORBI Putative uncharacterized protein Sb04g024070 [Sorghum bicolor (Sorghum) (Sorghum vulgare) [4558]]	EES07043.1
Prohibitin complex protein 2, mitochondrial (Zm)	N	32	151-7,1D-2	B4FMS7_MAIZE Mitochondrial prohibitin complex protein 2 [Zea mays (Maize) [4577]]	ACF83420.1
Proliferating cell nuclear antigen (PCNA)	N	29	22-7,1D-3,OG-3	PCNA_ORYSJ Proliferating cell nuclear antigen [Oryza sativa subsp. japonica (Rice) [39947]]	CAA37979.1
Proliferating cell nuclear antigen (PCNA)	N	29	22-2	C5XV51_SORBI Proliferating cell nuclear antigen [Sorghum bicolor (Sorghum) (Sorghum vulgare) [4558]]	EES05978.1
Proliferating cell nuclear antigen (PCNA)	N	29	22-2	D7LLA6_ARALY Proliferating cell nuclear antigen [Arabidopsis lyrata subsp. lyrata [81972]]	EFH57317.1
Protease inhibitor, cystatin	P	27	46-2	B5ACE0_WHEAT Cystatin (Fragment) [Triticum aestivum (Wheat) [4565]]	ACF49366.1
Protease inhibitor, cystatin Hv-CPI4	Y	27	47-6,48-2,1D-2	Q1ENE9_HORVU Cystatin Hv-CPI4 [Hordeum vulgare (Barley) [4513]]	CAG38130.1
Protease inhibitor, cystatin Hv-CPI6	Y	13	175-4,174-3,1D-2	Q1ENF2_HORVU Cystatin Hv-CPI6 [Hordeum vulgare (Barley) [4513]]	CAG38127.1
Protease inhibitor, multidomain cystatin	Y	27	49-13,51-13,1D-2	Q1XHC6_WHEAT Multidomain cystatin [Triticum aestivum (Wheat) [4565]]	BAE92726.1
Protease inhibitor, serpin-ZX	N	43	70-2	SPZX_HORVU Serpin-ZX [Hordeum vulgare (Barley) [4513]]	CAA78822.1
Protease, aminopeptidase 1, cytosolic	Y	61	48-2	A5C524_VITVI Putative uncharacterized protein [Vitis vinifera (Grape) [29760]]	CAN66364.1
Protease, aminopeptidase M1 family protein	N	100	83-2	C5YMU8_SORBI Putative uncharacterized protein Sb07g023850 [Sorghum bicolor (Sorghum) (Sorghum vulgare) [4558]]	EES14065.1
Protease, aminopeptidase N-like	N	100	83-2	B8A2Q4_MAIZE Putative uncharacterized protein [Zea mays (Maize) [4577]]	ACL54453.1
Protease, aspartate	Y	54	131-3,1D-7,OG-5	Q401N7_WHEAT Aspartic proteinase [Triticum aestivum (Wheat) [4565]]	BAE20413.1
protease, aspartate, chloroplast nucleoid DNA-binding protease CND41-like (Os)	N	35	128-1	C4J629_MAIZE Putative uncharacterized protein [Zea mays (Maize) [4577]]	ACR36629.1
Protease, aspartate, nepenthesin-1-like (Zm)	Y	47	102-2,126-3,146-7	B4F8P0_MAIZE Putative uncharacterized protein [Zea mays (Maize) [4577]]	ACF78483.1
Protease, aspartate, nepenthesin-1-like, nucleoid DNA-binding protein CND41-like	Y	51	68-3,78-3	C5XQ74_SORBI Putative uncharacterized protein Sb03g026970 [Sorghum bicolor (Sorghum) (Sorghum vulgare) [4558]]	EES01017.1
Protease, aspartate, phytepsin 11 kDa subunit (Hv)	Y	54	21-2	ASPR_HORVU Phytepsin 11 kDa subunit [Hordeum vulgare (Barley) [4513]]	CAA39602.1
Protease, ATP-dependent Clp protease ATP-binding subunit ClpC homolog 1, DE-REGULATED CAO ACCUMULATION 1-like, IRON-RESCUED MUTANT 1-like (At)	N	114	4-2,98-4,105-4,107-5,1D-3	A3ATE4_ORYSJ Putative uncharacterized protein [Oryza sativa subsp. japonica (Rice) [39947]]	EAZ30583.1
Protease, ATP-dependent Clp protease ATP-binding subunit ClpC homolog 1, DE-REGULATED CAO ACCUMULATION 1-like, IRON-RESCUED MUTANT 1-like (At)	N	103	1D-3	Q9FI56_ARATH ATP-dependent Clp protease, ATP-binding subunit OS=Arabidopsis thaliana GN=At5g50920 PE=2 SV=1	AAC04687.1
Protease, ATP-dependent Clp protease ATP-binding subunit ClpC homolog 1, DE-REGULATED CAO ACCUMULATION 1-like, IRON-RESCUED MUTANT 1-like (At)	N	102	83-31	C5YF84_SORBI Putative uncharacterized protein Sb06g014590 [Sorghum bicolor (Sorghum) (Sorghum vulgare) [4558]]	EES12052.1
Protease, ATP-dependent Clp protease ATP-binding subunit ClpC homolog 1, DE-REGULATED CAO ACCUMULATION 1-like, IRON-RESCUED MUTANT 1-like (At)	N	99	OG-4	O98447_SPIOL ClpC protease [Spinacia oleracea (Spinach) [3562]]	AAD02267.1
Protease, ATP-dependent Clp protease proteolytic subunit ClP5-like (At)	N	30	163-3	B6TS08_MAIZE ATP-dependent Clp protease proteolytic subunit [Zea mays (Maize) [4577]]	ACG39891.1
Protease, ATP-dependent Clp protease proteolytic subunit ClpP2-like (At)	N	34	46-2	A2X7K2_ORYSI ATP-dependent Clp protease proteolytic subunit [Oryza sativa subsp. indica (Rice) [39946]]	EAY86812.1
Protease, ATP-dependent Clp protease, chaperone protein ClpB3-like, casein lytic proteinase B3-like, ALBINO OR PALE GREEN (APG) 6-like (At)	N	108	OG-1	B8AKD9_ORYSI Putative uncharacterized protein [Oryza sativa subsp. indica (Rice) [39946]]	EEC75524.1
Protease, ATP-dependent, zinc metalloprotease, filamentation temperature-sensitive H (FTSH) 4-like (Tm)	N	76	128-1	B8Q955_TRIMO FtsH4 protein [Triticum monococcum subsp. aegilopoides [52163]]	ACB29725.3
Protease, ATP-dependent, zinc metalloprotease, filamentation temperature-sensitive H (FTSH)-like	N	76	109-2	A1KXM7_SOLLC FtsH-like protein [Solanum lycopersicum (Tomato) (Lycopersicon esculentum) [4081	AAQ93011.1
Protease, ATP-dependent, zinc metalloprotease, filamentation temperature-sensitive H (FTSH)-like	N	74	109-2,90-1	A5AER7_VITVI Putative uncharacterized protein [Vitis vinifera (Grape) [29760]]	CAN73350.1
Protease, cysteine, ubiquitin thioesterase/deubiquitinating enzyme/ubiquitin-specific protease otubain-like	N	23	21-4	C5XVH7_SORBI Putative uncharacterized protein Sb04g004420 [Sorghum bicolor (Sorghum) (Sorghum vulgare) [4558]]	EES04574.1
Protease, DegP-like (Os), Do-like 7-like (At)	N	122	114-3	B8AHP7_ORYSI Putative uncharacterized protein [Oryza sativa subsp. indica (Rice) [39946]]	EEC73879.1
Protease, glutamyl endopeptidase-like (Os), prolyl oligopeptidase-like (At0	N	98	114-3	B8AMG9_ORYSI Putative uncharacterized protein [Oryza sativa subsp. indica (Rice) [39946]]	EEC75088.1
Protease, leucine aminopeptidase	N	62	46-4,124-3	C5XUF6_SORBI Putative uncharacterized protein Sb04g035840 [Sorghum bicolor (Sorghum) (Sorghum vulgare) [4558]]	EES07676.1
Protease, leucine aminopeptidase 2, chloroplastic	N	62	56-4,97-3,98-6	AMPL2_ORYSJ Leucine aminopeptidase 2, chloroplastic [Oryza sativa subsp. japonica (Rice) [39947]]	BAD19264.1
Protease, leucine aminopeptidase-like (Os)	P	33	OG-1	Q0DWU5_ORYSJ Os02g0794700 protein (Fragment) [Oryza sativa subsp. japonica (Rice) [39947]]	BAF10293.1
Protease, Lon protease homolog (At)	N	104	OG-3	LONM1_ARATH Lon protease homolog 1, mitochondrial [Arabidopsis thaliana (Mouse-ear cress) [3702]]	AAB48000.1
Protease, metacaspase type II (Ta)	N	44	91-7,102-3,103-2,123-6,124-1,OG-2	D1MBU0_WHEAT Type II metacaspase [Triticum aestivum (Wheat) [4565]]	ACY82389.1
Protease, metallopeptidase M24-like, winged helix-turn-helix domain, putative DNA-binding protein (Os), proliferation-associated protein 2G4-like (Zm)	N	43	6-2,125-2,102-1	A2Y3I6_ORYSI Putative uncharacterized protein [Oryza sativa subsp. indica (Rice) [39946]]	EAY97646.1
Protease, methionine aminopeptidase	N	43	147-4	E0A9F0_HORVU Methionine aminopeptiase [Hordeum vulgare (Barley) [4513]]	ADK78215.1
Protease, methionine aminopeptidase	N	44	65-2	B9G6J9_ORYSJ Methionine aminopeptidase [Oryza sativa subsp. japonica (Rice) [39947]]	EEE51246.1
Protease, mitochondrial processing peptidase	N	53	101-2	Q9FNU9_DACGL Mitochondrial processing peptidase alpha-chain [Dactylis glomerata (Orchard grass) (Cock&apos;s-foot grass) [4509]]	AAG42149.1
Protease, mitochondrial processing peptidase	N	54	98-2	C0Z325_ARATH AT3G02090 protein [Arabidopsis thaliana (Mouse-ear cress) [3702]]	BAH57104.1
Protease, oligopeptidase B (Ta)	P	73	83-12	Q0WYN8_WHEAT Oligopeptidase B (Fragment) [Triticum aestivum (Wheat) [4565]]	BAE97779.1
Protease, oligopeptidase B-like	N	82	83-2	B8B2X6_ORYSI Putative uncharacterized protein [Oryza sativa subsp. indica (Rice) [39946]]	EEC81356.1
Protease, papain-like, cysteine protease	Y	50	72-2,126-3,145-2	B4ESE8_HORVD Papain-like cysteine proteinase [Hordeum vulgare var. distichum (Two-rowed barley) [112509]]	BAJ87864.1
Protease, pathogenesis-related Ic (PrIC) candidate1-like (Zm), oligopeptidase 1-like (At)	Y	86	1-5	C5XWR0_SORBI Putative uncharacterized protein Sb04g038310 [Sorghum bicolor (Sorghum) (Sorghum vulgare) [4558]]	EES07817.1
Protease, peptidase M16-like, zinc-dependent, mitochondrial processing peptidase-like	N	58	97-2,98-3,101-1	B4F932_MAIZE Putative uncharacterized protein [Zea mays (Maize) [4577]	ACF78625.1
Protease, peptidase M16-like, zinc-dependent, mitochondrial processing peptidase-like	N	54	97-2	B8A2W6_MAIZE Putative uncharacterized protein [Zea mays (Maize) [4577]]	ACL54515.1
Protease, peptidase M16-like, zinc-dependent, mitochondrial processing peptidase-like	N	59	21-2,97-10,98-10	A2XDW2_ORYSI Putative uncharacterized protein [Oryza sativa subsp. indica (Rice) [39946]]	EAY89022.1
Protease, peptidase M16-like, zinc-dependent, mitochondrial processing peptidase-like	N	56	124-2	A2ZX44_ORYSJ Putative uncharacterized protein [Oryza sativa subsp. japonica (Rice) [39947]]	EAZ13291.1
Protease, peptidase M16-like, zinc-dependent, mitochondrial processing peptidase-like	N	64	124-2,91-1	B8B023_ORYSI Putative uncharacterized protein [Oryza sativa subsp. indica (Rice) [39946]]	EEC79554.1
Protease, peptidase M16-like, zinc-dependent, mitochondrial processing peptidase-like	N	54	123-5	B9FL82_ORYSJ Putative uncharacterized protein [Oryza sativa subsp. japonica (Rice) [39947]]	EEE64417.1
Protease, peptidase M1-like	N	100	83-13	B7EA73_ORYSJ cDNA clone:J013000L14, full insert sequence [Oryza sativa subsp. japonica (Rice) [39947]]	BAG89270.1
Protease, peptidase M1-like (At)	N	104	83-2	B9GKF8_POPTR Predicted protein [Populus trichocarpa (Western balsam poplar) (Populus balsamiferasubsp. trichocarpa) [3694]]	XP_002298026.2
Protease, peptidase, leukotriene A-4 hydrolase	N	68	1D-3	Q84TA3_ORYSJ Os03g0819100 protein OS=Oryza sativa subsp. japonica GN=OJ1754_E06.9 PE=4 SV=1	AAO65874.1
Protease, peptidase, leukotriene A-4 hydrolase	N	68	82-4,109-3,1D-4	C0P5E7_MAIZE Putative uncharacterized protein [Zea mays (Maize) [4577]]	ACN28213.1
Protease, peptidase, leukotriene A-4 hydrolase	N	68	82-1,109-15,OG-5	A2XNE7_ORYSI Putative uncharacterized protein [Oryza sativa subsp. indica (Rice) [39946]]	EAY92357.1
Protease, prolyl aminopeptidase-like (Os)	N	58	116-2	C5Z4U8_SORBI Putative uncharacterized protein Sb10g004460 [Sorghum bicolor (Sorghum) (Sorghum vulgare) [4558]]	EER89256.1
Protease, prolyl carboxypeptidase-like protein	Y	56	100-2	B6THH6_MAIZE Prolyl carboxypeptidase like protein [Zea mays (Maize) [4577]]	ACG36559.1
Protease, prolyl endopeptidase	N	82	83-2	B6U134_MAIZE Prolyl endopeptidase [Zea mays (Maize) [4577]]	ACG43067.1
Protease, puromycin-sensitive aminopeptidase (Tu), aminopeptidase M1-like (At)	N	98	1D-2	F2DMV0_HORVD Predicted protein [Hordeum vulgare subsp. vulgare]	BAJ96421.1
Protease, pyrrolidone carboxyl peptidase-like	N	23	51-3	A3BMN6_ORYSJ Putative uncharacterized protein [Oryza sativa subsp. japonica (Rice) [39947]]	EAZ40825.1
Protease, serine carboxypeptidase 3 (Ta)	Y	55	36-3,125-2,181-2,70-3,OG-3	CBP3_WHEAT Serine carboxypeptidase 3 [Triticum aestivum (Wheat) [4565]]	AAA34273.1
Protease, serine carboxypeptidase II-2 chain B (Hv)	P	49	72-2	CBP22_HORVU Serine carboxypeptidase II-2 chain B (Fragment) [Hordeum vulgare (Barley) [4513]]	CAB59202.1
Protease, serine carboxypeptidase-like (Os)	Y	45	115-1	B8AAJ3_ORYSI Putative uncharacterized protein [Oryza sativa subsp. indica (Rice) [39946]]	EEC70168.1
Protease, tripeptidyl peptidase II-like (Os)	Y	149	117-1	B8AGD0_ORYSI Putative uncharacterized protein [Oryza sativa subsp. indica (Rice) [39946]]	EEC73743.1
Protease, triticain beta	Y	51	126-4	Q0WXG7_WHEAT Triticain beta [Triticum aestivum (Wheat) [4565]]	BAF02547.1
Protease, triticain gamma	Y	39	146-7	Q0WXG6_WHEAT Triticain gamma [Triticum aestivum (Wheat) [4565]]	BAF02548.1
Protease, ubiquitin carboxyl-terminal hydrolase	Y	54	4-2	B8AA11_ORYSI Ubiquitin carboxyl-terminal hydrolase [Oryza sativa subsp. indica (Rice) [39946]]	EEC70862.1
Protease, ubiquitin carboxyl-terminal hydrolase	N	128	114-2,1D-4	B8B7K1_ORYSI Putative uncharacterized protein [Oryza sativa subsp. indica (Rice) [39946]]	EEC81563.1
Protease, ubiquitin carboxyl-terminal hydrolase	N	89	82-6	B8ADJ1_ORYSI Ubiquitin carboxyl-terminal hydrolase [Oryza sativa subsp. indica (Rice) [39946]]	EEC70038.1
Protease, ubiquitin carboxyl-terminal hydrolase	N	131	114-2	PREDICTED: hypothetical protein [Vitis vinifera [29760]]UPI0001983C18	XP_002267555.1
Protease, ubiquitin carboxyl-terminal hydrolase	P	122	114-22	Os07g0163800 [Oryza sativa (japonica cultivar-group) [39947]]	NP_001058954.2
Protease, ubiquitin carboxyl-terminal hydrolase (Os)	N	32	145-2	B7E2T1_ORYSJ (RAP Annotation release2) Peptidase C12 [Oryza sativa subsp. japonica (Rice) [39947]]	BAG86678.1
Protease, ubiquitin-specific protease	N	131	1D-4	Q7EZJ0_ORYSJ Putative ubiquitin-specific protease OS=Oryza sativa subsp. japonica GN=P0428D12.118 PE=4 SV=1	BAC83609.1
Protease, ubiquitin-specific protease	N	35	114-2	C0PJC2_MAIZE Putative uncharacterized protein [Zea mays (Maize) [4577]]	ACN35288.1
Protease, ubiquitin-specific protease 12-like (Os)	N	126	114-9	B8BPQ2_ORYSI Putative uncharacterized protein [Oryza sativa subsp. indica (Rice) [39946]]	EEC69300.1
Protease, XAA-PRO aminopeptidase-like	N	72	138-2	A9SMV5_PHYPA Predicted protein [Physcomitrella patens subsp. patens [145481]]	EDQ67485.1
Protease, zinc peptidase-like	Y	38	124-3	A3BUS0_ORYSJ Putative uncharacterized protein [Oryza sativa subsp. japonica (Rice) [39947]]	EAZ43309.1
Protein disulfide isomerase (PDI)	Y	56	109-2,178-2,87-36,1D-2	B9A8E3_WHEAT Protein disulfide isomerase [Triticum aestivum (Wheat) [4565]]	BAH20801.1
Protein disulfide isomerase (PDI)	Y	57	1D-20	Q9FE55_TRITU Protein disulfide isomerase OS=Triticum turgidum subsp. durum GN=Pdi PE=2 SV=1	CAC21228.1
Protein disulfide isomerase (PDI)	Y	57	1D-16	Q4W247_WHEAT Protein disulfide isomerase OS=Triticum aestivum GN=PDI PE=2 SV=1	CAI30632.1
Protein disulfide isomerase (PDI)	Y	40	1D-2	Q75M08_ORYSJ Os05g0156300 protein OS=Oryza sativa subsp. japonica GN=P0676G05.4 PE=2 SV=2	AAS55771.2
Protein disulfide isomerase (PDI)	Y	37	106-2,133-2,1D-2	A8MSC5_ARATH AT2G47470 protein [Arabidopsis thaliana (Mouse-ear cress) [3702]]	AEC10847.1
Protein disulfide isomerase (PDI)	Y	56	178-2,87-2	PDI_HORVU Protein disulfide-isomerase [Hordeum vulgare (Barley) [4513]]	AAA70344.1
Protein disulfide isomerase (PDI)	Y	57	3-3,90-2,87-2,89-3,OG-3	B9A8E2_WHEAT Protein disulfide isomerase [Triticum aestivum (Wheat) [4565]]	BAH20800.1
Protein disulfide isomerase (PDI)	Y	62	85-4	Q67IX6_ORYSJ Os02g0100100 protein [Oryza sativa subsp. japonica (Rice) [39947]]	BAF07493.1
Protein disulfide isomerase (PDI)	Y	40	180-3	D8L9A4_WHEAT Putative PDI-like protein [Triticum aestivum (Wheat) [4565]]	CBG91898.1
Protein disulfide isomerase (PDI)	Y	47	OG-4	D8L9A7_WHEAT Putative PDI-like protein [Triticum aestivum (Wheat) [4565]]	CBG91901.1
Protein disulfide isomerase (PDI)	Y	40	OG-40	D8L9B3_WHEAT Putative PDI-like protein [Triticum aestivum (Wheat) [4565]]	CBG91907.1
Protein disulfide isomerase (PDI)	Y	47	OG-4	D8L9B4_WHEAT Putative PDI-like protein [Triticum aestivum (Wheat) [4565]]	CBG91908.1
Protein disulfide isomerase (PDI)	Y	47	147-4	D8L9B5_WHEAT Putative PDI-like protein [Triticum aestivum (Wheat) [4565]]	CBG91909.1
Protein disulfide isomerase (PDI)	Y	59	87-5,109-2	A3B8N7_ORYSJ Putative uncharacterized protein [Oryza sativa subsp. japonica (Rice) [39947]]	EAZ35926.1
Protein disulfide isomerase (PDI)	Y	49	123-7	B8BCJ0_ORYSI Putative uncharacterized protein [Oryza sativa subsp. indica (Rice) [39946]]	EEC84682.1
Protein disulfide isomerase (PDI)	Y	40	107-4	C5Z0K4_SORBI Putative uncharacterized protein Sb09g004370 [Sorghum bicolor (Sorghum) (Sorghum vulgare) [4558]]	EES19066.1
Protein disulfide isomerase (PDI)	Y	40	1D-2	A9PAI9_POPTR Unknown [Populus trichocarpa]	ABK93392.1
Protein kinase receptor-associated protein-like, WD repeat	N	33	96-3,104-3	B8B4B7_ORYSI Putative uncharacterized protein [Oryza sativa subsp. indica (Rice) [39946]]	EEC80916.1
Protein kinase, APK1B-like (Zm), tetratricopeptide protein kinase 1-like (Ta), TPR domain	N	56	4-1	B6T9Q6_MAIZE Protein kinase APK1B [Zea mays (Maize) [4577]]	ACG33839.1
Protein kinase, calcium-dependent protein kinase (CDPK) 12-like (Hv), AK1-like (Os), ZmCPK11-like (Zm), CDPK2-like (At), EF-hand	N	57	42-2,91-5,102-4,1D-2	A8WEN6_HORVU Calcium-dependent protein kinase [Hordeum vulgare (Barley) [4513]]	ABW97697.2
Protein kinase, calcium-dependent protein kinase (CDPK) 12-like (Hv), AK1-like (Os), ZmCPK11-like (Zm), CDPK2-like (At), EF-hand	N	57	86-6,1D-3,OG-4	Q2LDZ0_WHEAT Calcium-dependent protein kinase [Triticum aestivum (Wheat) [4565]]	ABC59622.1
Protein kinase, calcium-dependent protein kinase (CDPK) 12-like (Hv), AK1-like (Os), ZmCPK11-like (Zm), CDPK2-like (At),EF-hand	N	57	4-5	Q2LDZ1_WHEAT Calcium-dependent protein kinase [Triticum aestivum (Wheat) [4565]]	ABC59621.1
Protein kinase, calcium-dependent protein kinase (CDPK) 2-like (Ta), OsCDPK7-like, AtCDPK5-likeEF-hand	N	61	4-2,86-4,87-1	B2KTA0_WHEAT Calcium-dependent protein kinase [Triticum aestivum (Wheat) [4565]]	ABY59005.1
Protein kinase, calcium-dependent protein kinase (CDPK), EF-hand, CDPK6-like (At)	N	59	31-2	A2ZVI7_ORYSJ Putative uncharacterized protein [Oryza sativa subsp. japonica (Rice) [39947]]	EAZ12734.1
Protein kinase, casein kinase (CK) 2 subunit alpha-2 (Zm)	N	44	145-3	B6TGC0_MAIZE Casein kinase II subunit alpha-2 [Zea mays (Maize) [4577]]	ACG36153.1
Protein kinase, cyclin-dependent kinase (CDK) F-1 (Os,At)	N	52	4-2	CDKF1_ORYSI Cyclin-dependent kinase F-1 [Oryza sativa subsp. indica (Rice) [39946]]	EAZ00786.1
Protein kinase, mitogen activated protein kinase (MAPK) 14-like (Os, Zm), MAPK2-like (Os), MPK1-like (At)	N	42	65-2	B3GCK8_ORYSI Mitogen activated protein kinase 14 [Oryza sativa subsp. indica (Rice) [39946]]	ACD76440.1
Protein kinase, PTO kinase interactor (PTI) 1-like (Zm,Os,At)	N	39	OG-4	B6SUI6_MAIZE Pto kinase interactor 1 [Zea mays (Maize) [4577]]	ACG28519.1
Protein kinase, receptor-like, malectin domain, FERONIA-like, ANXUR2-like, ANXUR1-like, THESEUS1-like (At)	Y	97	1D-2	C5X0U7_SORBI Putative uncharacterized protein Sb01g036260 OS=Sorghum bicolor GN=Sb01g036260 PE=4 SV=1	EER94913.1
Protein kinase, receptor-like, malectin domain, HERK 1-like, THESEUS 1-like (At)	N	94	OG-3	B9FT27_ORYSJ Putative uncharacterized protein [Oryza sativa subsp. japonica (Rice) [39947]]	EEE65638.1
Protein kinase, serine/threonine	N	38	144-2	Q6H4I5_ORYSJ Os09g0372800 protein [Oryza sativa subsp. japonica (Rice) [39947]]	BAD26364.1
Protein kinase, serine/threonine	N	44	146-1	A2XJ52_ORYSI Putative uncharacterized protein [Oryza sativa subsp. indica (Rice) [39946]]	EAY90862.1
Protein kinase, serine/threonine, osmotic stress/abscisic acid-activated protein kinase (SAPK) 7-like (Os), SAPK6-like (Zm), SRK2A-like (At)	N	41	107-1	B6TAU8_MAIZE Serine/threonine-protein kinase SAPK7 [Zea mays (Maize) [4577]]	ACG34231.1
Protein kinase, stress activated protein kinase (SAPK) 7-like (Os,Zm), serine/threonine-protein kinase (SRK)2B-like (At)	N	41	133-7	SAPK7_ORYSJ Serine/threonine-protein kinase SAPK7 [Oryza sativa subsp. japonica (Rice) [39947]]	BAD18003.1
Protein phosphatase 2A subunit A2-like (At)	N	66	OG-1	D7LQU7_ARALY Putative uncharacterized protein [Arabidopsis lyrata subsp. lyrata [81972]]	EFH53188.1
Protein phosphatase PP1 (Os), serine/threonine	N	36	96-5,	Q5VRS7_ORYSJ Serine/threonine-protein phosphatase [Oryza sativa subsp. japonica (Rice) [39947]]	BAD67848.1
Protein phosphatase PP2A regulatory subunit 55kDa	N	57	100-4	C0PD86_MAIZE Putative uncharacterized protein [Zea mays (Maize) [4577]]	ACN32131.1
Protein phosphatase PP2A regulatory subunit A	N	66	87-20,89-3,90-2,109-8,1D-3,OG-1	B8A349_MAIZE Putative uncharacterized protein [Zea mays (Maize) [4577]]	ACL54598.1
Protein phosphatase PP2A regulatory subunit A	N	66	87-2	Q6K4K9_ORYSJ Os09g0249700 protein [Oryza sativa subsp. japonica (Rice) [39947]]	BAD19910.1
Protein phosphatase PP2A regulatory subunit A (Ll)	P	33	1D-2	Q8L7J9_LOLPR Protein phosphatase 2A regulatory A subunit (Fragment) OS=Lolium perenne PE=2 SV=1	AAM94368.1
Protein phosphatase PP2A regulatory subunit A (Rc)	N	65	109-2	B9RE19_RICCO Serine/threonine protein phosphatase 2a regulatory subunit A, putative [Ricinus communis (Castor bean) [3988]]	EEF50627.1
Protein phosphatase PP2A regulatory subunit A (Zm)	N	65	3-7,1D-5	Q32SG2_MAIZE Protein phosphatase 2A regulatory subunit A [Zea mays (Maize) [4577]]	AAY24685.1
Protein phosphatase PP2A regulatory subunit A2-like (At)	N	66	178-2,1D-1	A9PCF7_POPTR Predicted protein [Populus trichocarpa (Western balsam poplar) (Populus balsamiferasubsp. trichocarpa) [3694]]	ABK94060.1
Protein phosphatase PP2A regulatory subunit B	N	66	87-2	B6TLT1_MAIZE Putative uncharacterized protein [Zea mays (Maize) [4577]]	ACG38064.1
Protein phosphatase PP2A regulatory subunit B (Os)	N	59	117-2,100-1	2ABB_ORYSI Serine/threonine protein phosphatase 2A 55 kDa regulatory subunit B beta isoform [Oryza sativa subsp. indica (Rice) [39946]]	AAC32205.1
Protein phosphatase PP2A regulatory subunit, EF-hand	N	53	3-2	B8BH78_ORYSI Putative uncharacterized protein [Oryza sativa subsp. indica (Rice) [39946]]	EEC67163.1
Protein phosphatase PP2A regulatory subunit, TAP42-like (Os), TAP46-like (At)	N	47	121-2	A2ZBB1_ORYSI Putative uncharacterized protein [Oryza sativa subsp. indica (Rice) [39946]]	EAY79895.1
Protein phosphatase PP2A, serine/threonine (Os,At)	N	36	10-2,21-2	O81956_CATRO Serine/threonine-protein phosphatase [Catharanthus roseus (Madagascar periwinkle) (Vinca rosea) [4058]]	CAA07471.1
Protein phosphatase PP2Ac	N	35	96-3	B4G1M9_MAIZE Serine/threonine-protein phosphatase [Zea mays (Maize) [4577]]	ACF88272.1
Protein phosphatase PP2C, OsPP2C58, AtPP2C60	N	41	6-3,9-2	B8B110_ORYSI Putative uncharacterized protein [Oryza sativa subsp. indica (Rice) [39946]]	EEC81094.1
Protein phosphatase, calcineurin B-like protein 3 (Zm), EF-hand	N	26	30-2	B6TXZ0_MAIZE Calcineurin B-like protein [Zea mays (Maize) [4577]]	ACJ65320.1
Protein phosphatase, low molecular weight protein-tyrosine-phosphatase SLR0328	N	29	121-2	B6T2X9_MAIZE Low molecular weight protein-tyrosine-phosphatase slr0328 [Zea mays (Maize) [4577]]	ACG31462.1
Protein phosphatase, serine/threonine, BSU1-like (BSL) 2-like (Os), BSL3-like (At)	N	106	114-3,83-1	B8ANI2_ORYSI Serine/threonine-protein phosphatase [Oryza sativa subsp. indica (Rice) [39946]]	EEC75832.1
Pumilio (PUM)1-like (At), RNA-binding protein	N	109	114-2	Q6K9R1_ORYSJ Putative uncharacterized protein [Oryza sativa subsp. japonica (Rice) [39947]]	BAD22967.1
Pyridine nucleotide-disulphide oxidoreductase	N	54	98-3	B4FQK0_MAIZE Putative uncharacterized protein [Zea mays (Maize) [4577]]	ACF84393.1
Pyridine nucleotide-disulphide oxidoreductase	N	36	46-3,93-3,102-2	C6T9X5_SOYBN Putative uncharacterized protein [Glycine max (Soybean) [3847]]	ACU18627.1
Pyridoxal kinase (Ta)	N	34	132-1	Q69G22_WHEAT Pyridoxal kinase [Triticum aestivum (Wheat) [4565]]	ADM43601.1
Pyrophosphatase, inorganic	N	24	20-10,21-7,44-11	IPYR_ORYSJ Soluble inorganic pyrophosphatase [Oryza sativa subsp. japonica (Rice) [39947]]	AAC78101.1
Pyrophosphatase, inorganic, vacuolar	N	80	1D-5	Q7Y070_WHEAT Vacuolar proton-inorganic pyrophosphatase OS=Triticum aestivum PE=2 SV=1	AAP55210.1
Pyrroline-5-carboxylate reductase	N	29	150-3,149-3	Q5EI64_WHEAT Pyrroline-5-carboxylate reductase [Triticum aestivum (Wheat) [4565]]	AAW82908.1
Pyruvate decarboxylase	N	65	3-5,96-4,97-2,98-2,104-4,114-2,134-5	PDC2_ORYSI Pyruvate decarboxylase isozyme 2 [Oryza sativa subsp. indica (Rice) [39946]	AAA90948.1
Pyruvate decarboxylase	N	63	1D-2	PDC3_ORYSI Pyruvate decarboxylase isozyme 3 OS=Oryza sativa subsp. indica GN=PDC3 PE=2 SV=2	AAA68289.1
Pyruvate decarboxylase	N	48	117-1	B7ZX31_MAIZE Putative uncharacterized protein [Zea mays (Maize) [4577]]	ACL52480.1
Pyruvate dehydrogenase E1 component subunit alpha	N	43	68-8,79-6	Q6Z5N4_ORYSJ Os02g0739600 protein [Oryza sativa subsp. japonica (Rice) [39947]]	BAD16048.1
Pyruvate dehydrogenase E1 component subunit alpha	N	38	94-11	B4F8B8_MAIZE Putative uncharacterized protein [Zea mays (Maize) [4577]]	ACF78361.1
Pyruvate dehydrogenase E1 component subunit alpha	N	48	95-3	B9RNK3_RICCO Pyruvate dehydrogenase, putative [Ricinus communis (Castor bean) [3988]]	EEF47058.1
Pyruvate dehydrogenase E1 component subunit alpha	P	36	182-4,OG-4	D4P3E7_WHEAT Putative pyruvate dehydrogenase E1 component alpha subunit (Fragment) [Triticum aestivum (Wheat) [4565]]	ADD73514.1
Pyruvate dehydrogenase E1 component subunit alpha (At)	N	46	94-1	Q01MR6_ORYSA H0716A07.7 protein [Oryza sativa (Rice) [4530]]	CAH65949.1
Pyruvate dehydrogenase E1 component subunit alpha (Ph)	N	43	68-1,79-1	Q5ECP6_PETHY E1 alpha subunit of pyruvate dehydrogenase [Petunia hybrida (Petunia) [4102]]	AAW83831.1
Pyruvate dehydrogenase E1 component subunit beta	N	39	1D-2	B7FJJ4_MEDTR Putative uncharacterized protein OS=Medicago truncatula PE=2 SV=1	ACJ84923.1
Pyruvate dehydrogenase E1 component subunit beta	N	42	92-4,OG-2	C5WR68_SORBI Putative uncharacterized protein Sb01g013540 [Sorghum bicolor (Sorghum) (Sorghum vulgare) [4558]]	EER93752.1
Pyruvate kinase	N	63	98-3	C0PGB5_MAIZE Pyruvate kinase [Zea mays (Maize) [4577]]	ACN34231.1
Pyruvate kinase	N	57	86-2,87-3,117-2,123-1,124-2,1D-2	B4F9G8_MAIZE Pyruvate kinase [Zea mays (Maize) [4577]]	ACF78761.1
Pyruvate kinase	N	55	56-2	B8LL81_PICSI Pyruvate kinase [Picea sitchensis (Sitka spruce) [3332]]	ABR16411.1
Pyruvate kinase	N	57	100-2	B4F8J8_MAIZE Pyruvate kinase [Zea mays (Maize) [4577]]	ACF78441.1
Pyruvate kinase	N	63	90-3	A3BH68_ORYSJ Pyruvate kinase [Oryza sativa subsp. japonica (Rice) [39947]]	EAZ38907.1
Pyruvate kinase	N	63	89-2	C5WX73_SORBI Pyruvate kinase [Sorghum bicolor (Sorghum) (Sorghum vulgare) [4558]]	EER93296.1
Pyruvate kinase	N	63	97-3	C5XFC4_SORBI Pyruvate kinase [Sorghum bicolor (Sorghum) (Sorghum vulgare) [4558]]	EES03378.1
Pyruvate kinase	N	57	6-2	A9P7U5_POPTR Pyruvate kinase [Populus trichocarpa (Western balsam poplar) (Populus balsamiferasubsp. trichocarpa) [3694]]	ABK92448.1
Pyruvate kinase	N	55	4-3,127-4,128-2,149-2	B6TII5_MAIZE Pyruvate kinase [Zea mays (Maize) [4577]]	ACG36918.1
Pyruvate kinase	N	56	55-1	A9PFJ7_POPTR Pyruvate kinase [Populus trichocarpa (Western balsam poplar) (Populus balsamiferasubsp. trichocarpa) [3694]]	EEE88281.1
Pyruvate kinase	P	53	10-3,125-7,1D-3,OG-7	Q8LPV6_DESAN Pyruvate kinase (Fragment) [Deschampsia antarctica (Antarctic hairgrass) [159298]]	AAM22747.1
Quinolate phosphoribosyl transferase	N	42	10-2	B8BEC2_ORYSI Putative uncharacterized protein [Oryza sativa subsp. indica (Rice) [39946]]	EEC85025.1
Quinone oxidoreductase	N	36	66-3	C3SAD1_BRADI Quinone oxidoreductase [Brachypodium distachyon (Purple false brome) (Trachynia distachya) [15368]]	ACF22765.1
Quinone oxidoreductase 2 (Ta)	N	22	47-4,51-2,52-3,163-2,OG-2	Q5EI63_TRIMO Quinone reductase 2 [Triticum monococcum (Einkorn wheat) (Small spelt) [4568]]	AAW78582.1
Quinone oxidoreductase-like (Os)	N	34	21-1	B8AEF1_ORYSI Putative uncharacterized protein [Oryza sativa subsp. indica (Rice) [39946]]	EEC74195.1
RabGAP/TBC domain containing protein	N	95	OG-2	C5XP18_SORBI Putative uncharacterized protein Sb03g039030 [Sorghum bicolor (Sorghum) (Sorghum vulgare) [4558]]	EES03843.1
RAN GTPase-activating protein (RANGAP) 1-like (At)	N	60	3-2,6-2,1D-2,OG-2	A2Y727_ORYSI Putative uncharacterized protein [Oryza sativa subsp. indica (Rice) [39946]]	EAY98887.1
Receptor for activated C kinase (RACK)/auxin-dependent protein ARCA-like (At)	N	35	48-3	A9P1N7_PICSI Putative uncharacterized protein [Picea sitchensis (Sitka spruce) [3332]]	ABK26798.1
Receptor for activated C kinase (RACK)/auxin-dependent protein ARCA-like (At)	N	36	OG-2	B8A2B4_MAIZE Putative uncharacterized protein [Zea mays (Maize) [4577]]	ACL54313.1
Receptor for activated C kinase (RACK)/auxin-dependent protein ARCA-like (At)	N	36	48-2,OG-4	GBLPA_ORYSJ Guanine nucleotide-binding protein subunit beta-like protein A [Oryza sativa subsp. japonica (Rice) [39947]]	BAA07404.1
Regulator of VPs4 activity in the MVB pathway protein-like (At)	N	62	85-2	A2YRR3_ORYSI Putative uncharacterized protein [Oryza sativa subsp. indica (Rice) [39946]]	EAZ05774.1
Retinoblastoma (Rb) associated protein (RBAP) 3-like, RBAP1-like, nucleosome/chromating assembly factor group C-like (Zm), MSI4-like, RBBP4-like (At), WD repeat	P	19	1D-2	Q9LKY0_MAIZE WD-repeat protein RBAP3 (Fragment) OS=Zea mays GN=rbap3 PE=2 SV=1	AAF97519.1
Riboflavin biosynthesis protein ribBA	N	56	178-2	A2YWC3_ORYSI Putative uncharacterized protein [Oryza sativa subsp. indica (Rice) [39946]]	EAZ07384.1
Ribonucleoprotein cp31BHv (Ta)	P	19	143-2	C3V134_WHEAT Cp31BHv (Fragment) [Triticum aestivum (Wheat) [4565]]	ACO71288.1
Ribose-phosphate pyrophosphokinase	N	44	105-2	A2WUM2_ORYSI Putative uncharacterized protein [Oryza sativa subsp. indica (Rice) [39946]]	EAY75668.1
Ribose-phosphate pyrophosphokinase	N	43	106-2	KPRS2_ARATH Ribose-phosphate pyrophosphokinase 2 [Arabidopsis thaliana (Mouse-ear cress) [3702]]	AAL27519.1
Ribose-phosphate pyrophosphokinase	N	40	106-4	B8AGZ8_ORYSI Ribose-phosphate pyrophosphokinase [Oryza sativa subsp. indica (Rice) [39946]]	EEC72400.1
Ribosomal protein L10, 60S	N	25	1D-2	A9P8W6_POPTR Predicted protein OS=Populus trichocarpa GN=POPTRDRAFT_836143 PE=2 SV=1	ABK92819.1
Ribosomal protein L10, 60S	N	25	1D-4	Q5I7L3_WHEAT Ribosomal protein L1 OS=Triticum aestivum PE=2 SV=1	AAW50982.1
Ribosomal protein L10, QM-like, 60S	P	20	1D-2	Q7X9L9_WHEAT QM (Fragment) OS=Triticum aestivum PE=2 SV=2	AAP80617.1
Ribosomal protein L10/P0, 60S	N	35	94-1,144-1	C5YMX6_SORBI Putative uncharacterized protein Sb07g002560 [Sorghum bicolor (Sorghum) (Sorghum vulgare) [4558]]	EES14495.1
Ribosomal protein L10-3, 60S	N	21	1D-2	RL103_ARATH 60S ribosomal protein L10, putative [Arabidopsis thaliana]	AAK56265.1
Ribosomal protein L11, 60S	N	21	1D-4	Q5I7L2_WHEAT Ribosomal protein L11 OS=Triticum aestivum PE=2 SV=1	AAW50983.1
Ribosomal protein L11, 60S	N	21	1D-2	F2CR61_HORVD Chain E, Localization Of The Large Subunit Ribosomal Proteins Into A 5.5 A Cryo-Em Map Of Triticum Aestivum Translating 80s Ribosome	BAJ85332.1
Ribosomal protein L12, 60S	N	18	169-5,1D-3,OG-1	B4FRM7_MAIZE 60S ribosomal protein L12 [Zea mays (Maize) [4577]]	ACF84770.1
Ribosomal protein L12, 60S	N	18	1D-3	Q6RJY1_CAPAN 60S ribosomal protein L12 OS=Capsicum annuum PE=2 SV=1	AAR83868.1
Ribosomal protein L12, 60S	N	18	170-2,167-2	A5C1K6_VITVI Putative uncharacterized protein [Vitis vinifera (Grape) [29760]]	CAN66258.1
Ribosomal protein L13, 60S	N	16	1D-2	Q8S3J1_WHEAT 60S ribosomal protein L13 OS=Triticum aestivum PE=2 SV=1	AAL93210.1
Ribosomal protein L13a, 60S	N	24	1D-3	Q5I7L1_WHEAT Ribosomal protein L13a OS=Triticum aestivum PE=2 SV=1	AAW50984.1
Ribosomal protein L14, 60S	N	15	39-2,42-2,77-2,1D-2	B4FC17_MAIZE Putative uncharacterized protein [Zea mays (Maize) [4577]]	ACF79660.1
Ribosomal protein L17, 60S	N	15	39-3,42-5	A9P8I4_POPTR Predicted protein [Populus trichocarpa (Western balsam poplar) (Populus balsamiferasubsp. trichocarpa) [3694]]	ABK92687.1
Ribosomal protein L17-1, 60S	N	20	1D-5,OG-1	RL171_HORVU 60S ribosomal protein L17-1 OS=Hordeum vulgare PE=2 SV=1	CAA44598.1
Ribosomal protein L17-2, 60S	N	20	1D-2	RL172_HORVU 60S ribosomal protein L17-2 OS=Hordeum vulgare PE=2 SV=1	CAA44599.1
Ribosomal protein L18, 60S	N	21	1D-2	Q5I7L0_WHEAT Ribosomal protein L18 OS=Triticum aestivum PE=2 SV=1	AAW50985.1
Ribosomal protein L18, 60S	N	21	1D-2	C5X0Q5_SORBI Putative uncharacterized protein Sb01g035860 OS=Sorghum bicolor GN=Sb01g035860 PE=4 SV=1	EER92300.1
Ribosomal protein L18, 60S	N	21	1D-2	F2D1K5_HORVD Predicted protein [Hordeum vulgare subsp. vulgare]	BAJ90421.1
Ribosomal protein L18a, 60S	N	21	1D-2	A5AX91_VITVI Putative uncharacterized protein OS=Vitis vinifera GN=VITISV_011977 PE=4 SV=1	CAN82658.1
Ribosomal protein L18a, 60S	N	22	1D-4	Q308A6_SOLTU Putative uncharacterized protein OS=Solanum tuberosum PE=2 SV=1	ABB29925.1
Ribosomal protein L2, 60S	N	28	1D-1	B4F9R4_MAIZE 60S ribosomal protein L2 OS=Zea mays PE=2 SV=1	ACG24967.1
Ribosomal protein L22-2, 60S	N	14	39-3,42-5,157-3	Q6YSX0_ORYSJ Os07g0674200 protein [Oryza sativa subsp. japonica (Rice) [39947]]	BAC83533.1
Ribosomal protein L22-2, 60S	N	15	42-1	B4FCK9_MAIZE 60S ribosomal protein L22-2 [Zea mays (Maize) [4577]]	ACG31613.1
Ribosomal protein L22-2, 60S	P	12	1D-2	A6N0Q9_ORYSI 60S ribosomal protein l22-2 (Fragment) OS=Oryza sativa subsp. indica PE=2 SV=1	ABR25829.1
Ribosomal protein L23, 60S	N	18	1D-4	A2XV80_ORYSI Putative uncharacterized protein OS=Oryza sativa subsp. indica GN=OsI_16517 PE=3 SV=1	EAY94740.1
Ribosomal protein L23, 60S	N	15	157-1	A9NPS3_PICSI Putative uncharacterized protein [Picea sitchensis (Sitka spruce) (Pinus sitchensis) [3332]]	ABK22634.1
Ribosomal protein L23a, 60S	N	17	1D-6	B4FKI3_MAIZE 60S ribosomal protein L23a OS=Zea mays PE=2 SV=1	ACF82626.1
Ribosomal protein L24, 60S	N	18	1D-2	RL24_HORVU 60S ribosomal protein L24 OS=Hordeum vulgare GN=RPL24 PE=2 SV=1	CAA63960.1
Ribosomal protein L26, 60S	N	17	1D-2	Q9AWS9_ORYSJ Putative ribosomal protein L26 OS=Oryza sativa subsp. japonica GN=P0480E02.19-2 PE=4 SV=1	BAB21209.1
Ribosomal protein L38, 60S	N	30	1D-1	B8BKA6_ORYSI Putative uncharacterized protein OS=Oryza sativa subsp. indica GN=OsI_35971 PE=3 SV=1	EEC68092.1
Ribosomal protein L4-1, 60S	N	90	1D-2	A2XMW9_ORYSI Putative uncharacterized protein OS=Oryza sativa subsp. indica GN=OsI_13894 PE=4 SV=1	EAY92179.1
Ribosomal protein L4-1, 60S	N	45	1D-4	A2YIS2_ORYSI Putative uncharacterized protein OS=Oryza sativa subsp. indica GN=OsI_25124 PE=4 SV=1	EAZ02983.1
Ribosomal protein L4-1, 60S	N	44	OG-2	C5WX74_SORBI Putative uncharacterized protein Sb01g005210 [Sorghum bicolor (Sorghum) (Sorghum vulgare) [4558]]	EER90739.1
Ribosomal protein L4-1, 60S	P	47	1D-4	Q0D868_ORYSJ Os07g0180900 protein (Fragment) OS=Oryza sativa subsp. japonica GN=Os07g0180900 PE=4 SV=1	BAF20955.2
Ribosomal protein L5-1, 60S	N	35	96-2	RL51_ORYSI 60S ribosomal protein L5-1 [Oryza sativa subsp. indica (Rice) [39946]]	A2WXX3.2
Ribosomal protein L6, 60S	N	25	1D-3	Q5I7L4_WHEAT 60S ribosomal protein L6 OS=Triticum aestivum PE=2 SV=1	AAW50981.1
Ribosomal protein L6, 60S	N	24	1D-2	C5YAD0_SORBI Putative uncharacterized protein Sb06g019800 OS=Sorghum bicolor GN=Sb06g019800 PE=4 SV=1	EES12351.1
Ribosomal protein L6, 60S	N	21	121-2	A9T4Q4_PHYPA Predicted protein [Physcomitrella patens subsp. patens [145481]]	EDQ61642.1
Ribosomal protein L6, 60S	N	21	33-2	A9SHH6_PHYPA Predicted protein [Physcomitrella patens subsp. patens [145481]]	EDQ69361.1
Ribosomal protein L6, 60S	N	24	1D-2	F2DAK3_HORVD Hypothetical protein SORBIDRAFT_06g019800 [Sorghum bicolor]	BAJ92124.1
Ribosomal protein L7, 60S	N	28	1D-2	Q5I7K6_WHEAT Ribosomal protein L7 OS=Triticum aestivum PE=2 SV=1	AAW50989.1
Ribosomal protein L7-2, 60S	N	28	1D-3	B4FQ03_MAIZE 60S ribosomal protein L7-2 OS=Zea mays PE=2 SV=1	ACF84196.1
Ribosomal protein L7a, 60S	P	29	1D-2	A6N0C0_ORYSI Os08g0326400 [Oryza sativa Japonica Group]	ABR25690.1
Ribosomal protein L9, 60S	N	21	33-9,1D-1	B6SI39_MAIZE 60S ribosomal protein L9 [Zea mays (Maize) [4577]]	ACG24522.1
Ribosomal protein L9, 60S	N	21	33-3,1D-4	RL9_ORYSJ 60S ribosomal protein L9 [Oryza sativa subsp. japonica (Rice) [39947]]	BAA19798.1
Ribosomal protein L9, 60S	N	21	121-2	B3TLR1_ELAGV Ribosomal L9-like protein [Elaeis guineensis var. tenera (Oil palm) [51953]]	ACF06492.1
Ribosomal protein P0, 60S	N	34	1D-2	Q2RAW0_ORYSJ 60S acidic ribosomal protein P0, putative, expressed OS=Oryza sativa subsp. japonica GN=LOC_Os11g04070 PE=3 SV=1	ABA91328.1
Ribosomal protein P0, 60S	N	34	95-1,96-2,144-9,1D-2,OG-2	A2ZHU8_ORYSI Putative uncharacterized protein [Oryza sativa subsp. indica (Rice) [39946]]	EAY82182.1
Ribosomal protein P0, 60S	N	34	10-4,62-3,94-7,96-12	C5YVH3_SORBI Putative uncharacterized protein Sb09g028230 [Sorghum bicolor (Sorghum) (Sorghum vulgare) [4558]]	EES18665.1
Ribosomal protein P0, 60S	N	34	1D-2	F2DH85_HORVD Predicted protein [Hordeum vulgare subsp. vulgare]	BAJ94456.1
Ribosomal protein P1, 60S	N	11	42-7,1D-2	Q5I7K5_WHEAT Ribosomal protein P1 [Triticum aestivum (Wheat) [4565]]	AAW50990.1
Ribosomal protein P2, 60S	N	12	202-2	A9NWC8_PICSI Putative uncharacterized protein [Picea sitchensis (Sitka spruce) [3332]]	ABK24939.1
Ribosomal protein P2, 60S	N	11	202-2	A8QJ72_9ROSI 60S acidic ribosomal protein P2 [Juglans regia (English walnut) [51240]]	ABM65702.1
Ribosomal protein P2, acidic	P	11	42-2	Q7X729_WHEAT Acidic ribosomal protein P2 (Fragment) [Triticum aestivum (Wheat) [4565]]	AAP80619.1
Ribosomal protein P3, 60S	N	12	156-1	RLA3_ORYSJ 60S acidic ribosomal protein P3 [Oryza sativa subsp. japonica (Rice) [39947]]	BAD53772.1
Ribosomal protein S10, 40S	N	20	1D-3	Q01LH6_ORYSA B0222C05.3 protein OS=Oryza sativa GN=B0222C05.3 PE=4 SV=1	CAH66395.1
Ribosomal protein S10, 40S	N	20	121-1,166-1	RS10_ORYSJ 40S ribosomal protein S10 [Oryza sativa subsp. japonica (Rice) [39947]]	CAD41005.1
Ribosomal protein S12, 40S	N	15	36-3,37-8,72-2,162-2,1D-3	B6SKZ9_MAIZE 40S ribosomal protein S12 [Zea mays (Maize) [4577]]	ACG25532.1
Ribosomal protein S12, 40S	N	15	37-2	RS12_HORVU 40S ribosomal protein S12 [Hordeum vulgare (Barley) [4513]]	AAD39838.1
Ribosomal protein S12, 40S	N	15	38-2	B4FGC8_MAIZE 40S ribosomal protein S12 [Zea mays (Maize) [4577]]	ACF81171.1
Ribosomal protein S12, 40S	N	15	161-7	B8B7B6_ORYSI 40S ribosomal protein S12 [Oryza sativa subsp. indica (Rice) [39946]]	EEC81520.1
Ribosomal protein S12, 40S	N	15	161-1	B6SGF1_MAIZE 40S ribosomal protein S12 [Zea mays (Maize) [4577]]	ACG23934.1
Ribosomal protein S13, 40S	N	17	1D-5	Q5XUU9_WHEAT Cytoplasmatic ribosomal protein S13 OS=Triticum aestivum PE=2 SV=1	AAU82114.1
Ribosomal protein S14, 40S	N	16	1D-4	B4FKA4_MAIZE Putative uncharacterized protein OS=Zea mays PE=2 SV=1	ACF82547.1
Ribosomal protein S14, 40S	N	24	37-2	A5B920_VITVI Putative uncharacterized protein [Vitis vinifera (Grape) [29760]]	CAN63246.1
Ribosomal protein S14, 40S	P	16	72-2	A6MZM7_ORYSI 40S ribosomal protein S14 (Fragment) [Oryza sativa subsp. indica (Rice) [39946]]	ABR25447.1
Ribosomal protein S15, 40S	N	18	1D-1	A9T4N2_PHYPA predicted protein [Physcomitrella patens subsp. patens]	XP_001773593
Ribosomal protein S15, 40S	N	17	1D-1	P31674_ORYSJ RecName: Full=40S ribosomal protein S15	BAA01746.1
Ribosomal protein S15, 40S	P	10	1D-2	Q9SC33_PEA Ribosomal protein S15 (Fragment) OS=Pisum sativum GN=rpS15 PE=2 SV=1	CAB63846.1
Ribosomal protein S15a, 40S	N	15	39-4	B3TLN9_ELAGV Cytoplasmic ribosomal protein S15a [Elaeis guineensis var. tenera (Oil palm) [51953]]	ACF06470.1
Ribosomal protein S17, 40S	N	16	37-1	B4FID1_MAIZE Putative uncharacterized protein [Zea mays (Maize) [4577]]	ACF81874.1
Ribosomal protein S18, 40S, pointed first leaf (PFL)	N	18	37-2,1D-4	Q8L806_WHEAT Putative ribosomal protein S18 [Triticum aestivum (Wheat) [4565]]	AAM92708.1
Ribosomal protein S19, 40S	N	16	167-2,1D-2,OG-2	A6MZL9_ORYSI 40S ribosomal protein S19 [Oryza sativa subsp. indica (Rice) [39946]]	ABR25439.1
Ribosomal protein S2, 40S	N	30	1D-3	F2D448_HORVD Predicted protein [Hordeum vulgare subsp. vulgare]	BAJ89869.1
Ribosomal protein S2-1, 40S	N	31	OG-2	RS21_ARATH 40S ribosomal protein S2-1 [Arabidopsis thaliana (Mouse-ear cress) [3702]]	BAA88263.1
Ribosomal protein S25-1, 40S	N	12	1D-2	B4FXK8_MAIZE 40S ribosomal protein S25-1 OS=Zea mays PE=4 SV=1	ACF86851.1
Ribosomal protein S25-like, 40S	N	10	1D-2	C0HDX5_MAIZE Unknown [Zea mays]	ACN25228.1
Ribosomal protein S26, 40S	N	15	1D-2	B4FEE7_MAIZE 40S ribosomal protein S26 OS=Zea mays PE=2 SV=1	ACF80490.1
Ribosomal protein S26, 40S	N	15	1D-2	B6SIP4_MAIZE 40S ribosomal protein S26 [Zea mays]	ACG24727.1
Ribosomal protein S27, 40S	N	10	1D-3	RS27_HORVU 40S ribosomal protein S27 OS=Hordeum vulgare GN=RPS27 PE=3 SV=2	CAA59732.2
Ribosomal protein S28, 40S	N	45	OG-2	B8BGS7_ORYSI Putative uncharacterized protein [Oryza sativa subsp. indica (Rice) [39946]]	EEC66929.1
Ribosomal protein S3, 40S	N	25	1D-4	Q8L804_WHEAT Putative 40S ribosomal protein S3 OS=Triticum aestivum PE=2 SV=1	AAM92710.1
Ribosomal protein S3, 40S	N	15	196-2,24-3,1D-3,OG-2	B4G0E1_MAIZE Putative uncharacterized protein [Zea mays (Maize) [4577]]	ACF87834.1
Ribosomal protein S3, 40S	N	26	142-4	B6TB97_MAIZE 40S ribosomal protein S3 [Zea mays (Maize) [4577]]	ACG34380.1
Ribosomal protein S3a, 40S	N	13	77-2,1D-2	Q7X9K6_WHEAT 40S ribosomal protein (Fragment) [Triticum aestivum (Wheat) [4565]]	AAP80662.1
Ribosomal protein S4, 40S	N	30	1D-5	Q6L5M3_BROIN Ribosomal protein OS=Bromus inermis GN=BiRP1 PE=2 SV=1	BAD22763.1
Ribosomal protein S4, 40S	N	30	56-2	A9PD40_POPTR Putative uncharacterized protein [Populus trichocarpa (Western balsam poplar) (Populus balsamiferasubsp. trichocarpa) [3694]]	ABK94293.1
Ribosomal protein S5, 40S	N	23	1D-4	Q6RH11_CAPAN 40S ribosomal protein S5 OS=Capsicum annuum GN=RpS5 PE=2 SV=1	AAR89617.1
Ribosomal protein S5, 40S	N	23	1D-3	A7PYZ4_VITVI Chromosome chr4 scaffold_39, whole genome shotgun sequence OS=Vitis vinifera GN=GSVIVT00026702001 PE=3 SV=1	XP_002266736.1
Ribosomal protein S5, 40S	N	22	33-7,121-3	A9RHY5_PHYPA Predicted protein [Physcomitrella patens subsp. patens [145481]]	EDQ50885.1
Ribosomal protein S6, 40S	N	28	1D-3	Q3HVK4_SOLTU Ribosomal protein S6-like protein OS=Solanum tuberosum PE=2 SV=1	ABA40470.1
Ribosomal protein S7, 40S	N	22	1D-3,OG-1	Q5I7K2_WHEAT Ribosomal protein S7 OS=Triticum aestivum PE=2 SV=1	AAW50993.1
Ribosomal protein S8, 40S	N	25	1D-2	Q7XKS7_ORYSA Ribosomal protein S8 OS=Oryza sativa GN=OSJNBa0038P21.4 PE=3 SV=1	CAE05511.1
Ribosomal protein S9, 40S	N	22	1D-4	B6T7B2_MAIZE 40S ribosomal protein S9 OS=Zea mays PE=2 SV=1	ACG32995.1
Ribosomal protein S9, 40S	N	20	1D-3	A2ZKN9_ORYSI Putative uncharacterized protein OS=Oryza sativa subsp. indica GN=OsI_38384 PE=4 SV=1	EAY83173.1
Ribosomal protein SA, 40S	N	9	1D-3	A1YMY0_BRACM Ribosomal protein S27 OS=Brassica campestris PE=3 SV=1	ABL97986.1
Ribosomal protein SA, 40S	N	33	1D-2	B7FID3_MEDTR Putative uncharacterized protein OS=Medicago truncatula PE=2 SV=1	ACJ84512.1
Ribosomal protein SA, 40S	N	34	179-2	B4FSQ4_MAIZE Putative uncharacterized protein [Zea mays (Maize) [4577]]	ACF85147.1
Ribosomal protein SA, 40S	N	33	179-9	B6T782_MAIZE 40S ribosomal protein SA [Zea mays (Maize) [4577]]	ACG32965.1
Ribosomal protein SA, 40S	N	33	126-7,143-2	A2XD89_ORYSI Putative uncharacterized protein [Oryza sativa subsp. indica (Rice) [39946]]	EAY88799.1
Ribosomal protein SA-1, 40S	N	32	1D-2	RSSA1_ARATH 40S ribosomal protein Sa-1 OS=Arabidopsis thaliana GN=RPSaA PE=1 SV=3	CAA48794.1
Ribosomal protein, acidic	P	14	42-2,1D-3	Q7XYD5_WHEAT Acidic ribosomal protein (Fragment) [Triticum aestivum (Wheat) [4565]]	AAP80630.1
Ribulose-1,5-bisphosphate carboxylase/oxygenase (Rubisco) activase	N	53	123-2	A9NV87_PICSI Putative uncharacterized protein [Picea sitchensis (Sitka spruce) [3332]]	ABK24548.1
Ribulose-1,5-bisphosphate carboxylase/oxygenase (Rubisco) activase	P	40	93-3	C6YBD7_WHEAT Chloroplast ribulose-1,5-bisphosphate carboxylase activase (Fragment) [Triticum aestivum (Wheat) [4565]]	ABI96906.1
Ribulose-5-phosphate 3-epimerase (RPE)	N	29	OG-2	B4FRQ1_MAIZE Ribulose-phosphate 3-epimerase [Zea mays (Maize) [4577]]	ACF84794.1
Ribulose-5-phosphate 3-epimerase (RPE)	N	28	49-3	B9RLW1_RICCO Ribulose-5-phosphate-3-epimerase, putative [Ricinus communis (Castor bean) [3988]]	EEF47836.1
Ricin B-like	N	38	65-3,129-2	B4FUK7_MAIZE Putative uncharacterized protein [Zea mays (Maize) [4577]]	ACF85800.1
Ricin B-like	N	39	65-2,129-1	A2YQ14_ORYSI Putative uncharacterized protein [Oryza sativa subsp. indica (Rice) [39946]]	EAZ05175.1
Ricin B-like	N	49	65-2,125-3	B4F9U9_MAIZE Putative uncharacterized protein [Zea mays (Maize) [4577]]	ACF78892.1
Ricin B-like	N	31	105-5,106-51	A2WJP2_ORYSI Putative uncharacterized protein [Oryza sativa subsp. indica (Rice) [39946]]	EAY72188.1
Ricin B-like	N	39	65-2	C5X1Q1_SORBI Putative uncharacterized protein Sb01g036580 [Sorghum bicolor (Sorghum) (Sorghum vulgare) [4558]]	EER92327.1
Ricin B-like	N	41	65-2,129-5	C5X5P4_SORBI Putative uncharacterized protein Sb02g043220 [Sorghum bicolor (Sorghum) (Sorghum vulgare) [4558]]	EER97750.1
RNA polymerase II, 36 kDa polypeptide A, DNA-directed	N	36	126-2	B6TCC3_MAIZE DNA-directed RNA polymerase II 36 kDa polypeptide A [Zea mays (Maize) [4577]]	ACG34756.1
RNA polymerase II, DNA-directed	N	25	154-2	B4FU06_MAIZE DNA-directed RNA polymerases II 24 kDa polypeptide [Zea mays (Maize) [4577]]	ACF85599.1
RNA-binding protein KH domain-containing protein PEPPER (At)	N	48	89-3,90-5	Q7XC34_ORYSJ Putative uncharacterized protein [Oryza sativa subsp. japonica (Rice) [39947]]	AAP55041.1
RNA-binding protein, Arabidopsis-MEI2-like (AML) 15-like (Ta), MEI2-like 2 (Os), AML5-like (At)	N	95	114-3	Q6J734_WHEAT AML15 [Triticum aestivum (Wheat) [4565]]	AAT39003.1
RNA-binding protein, glycine-rich	N	16	37-2,39-13,159-7,1D-3	Q41518_WHEAT Single-stranded nucleic acid binding protein [Triticum aestivum (Wheat) [4565]]	AAA75104.1
RNA-binding protein, glycine-rich, GRP1A-like (Ns), RRM motif	N	17	39-2	Q40425_NICSY RNA-binding gricine-rich protein-1c [Nicotiana sylvestris (Wood tobacco) [4096]]	BAA03743.1
RNA-binding protein, glycine-rich, GRP1A-like (Os), RRM motif	N	16	39-2	Q2QLR2_ORYSJ Os12g0632000 protein [Oryza sativa subsp. japonica (Rice) [39947]]	ABA99935.1
RNA-binding protein, glycine-rich, GRP1A-like (Os), RRM motif	N	17	39-3,40-2,158-3	Q40052_HORVU Glycine rich protein, RNA binding protein [Hordeum vulgare (Barley) [4513]]	CAA88558.1
RNA-binding protein, glycine-rich, GRP1-like (Os), RRM motif	N	16	1D-2	Q0KIW2_WHEAT Glycine-rich RNA-binding protein OS=Triticum aestivum GN=TaGRP2 PE=2 SV=1	BAF30986.1
RNA-binding protein, La protein 1-like (At)	N	48	OG-2	A2ZZV6_ORYSJ Putative uncharacterized protein [Oryza sativa subsp. japonica (Rice) [39947]]	EAZ14253.1
RNA-binding protein, NOVA-like (Os,Zm), binding to TOMV RNA 1L protein-like, KH domain	N	34	146-7,70-3	B9F4J8_ORYSJ Putative uncharacterized protein [Oryza sativa subsp. japonica (Rice) [39947]]	EEE58066.1
RNA-binding protein, polypyrimidine tract-binding protein 3-like (At)	N	49	65-3	B9H7U5_POPTR Predicted protein [Populus trichocarpa (Western balsam poplar) (Populus balsamiferasubsp. trichocarpa) [3694]]	XP_002306709.2
RNA-binding protein, putative, KH domain	N	55	85-1	B8AN46_ORYSI Putative uncharacterized protein [Oryza sativa subsp. indica (Rice) [39946]]	EEC75782.1
RNA-binding protein, ribonucleoprotein	N	49	127-4,128-3	Q8RUQ6_ORYSJ Os01g0938200 protein [Oryza sativa subsp. japonica (Rice) [39947]]	BAB89718.1
RNA-binding protein, Rp120-like (Os), TUDOR-SN (TSN) 1-like (At)	N	108	93-2,154-2,OG-2	A2X5H4_ORYSI Putative uncharacterized protein [Oryza sativa subsp. indica (Rice) [39946]]	EAY86084.1
RNA-binding protein, Rp120-like (Os), TUDOR-SN (TSN) 1-like (At)	N	108	114-3	C5XTA6_SORBI Putative uncharacterized protein Sb04g021280 [Sorghum bicolor (Sorghum) (Sorghum vulgare) [4558]]	EES06884.1
RNA-binding protein, RRM motif	N	51	OG-2	A3CD54_ORYSJ Putative uncharacterized protein [Oryza sativa subsp. japonica (Rice) [39947]]	EAZ19017.1
RNA-binding protein, RRM motif	P	9	39-1	A9SY68_PHYPA Predicted protein (Fragment) [Physcomitrella patens subsp. patens [145481]]	EDQ63851.1
RNA-binding protein, splicing regulatory protein-like, putative, binding partner of ACD11-like (At)	N	33	179-3	B6TB94_MAIZE Nucleic acid binding protein [Zea mays (Maize) [4577]]	ACG34377.1
RNA-binding protein, water-stress protein 1-like (Zm), RRM motif	N	63	114-2	B8ASM2_ORYSI Putative uncharacterized protein [Oryza sativa subsp. indica (Rice) [39946]]	EEC77732.1
RNA-binding protein, zinc finger CCCH-type, KH domain	N	36	131-2	A9P281_PICSI Putative uncharacterized protein [Picea sitchensis (Sitka spruce) [3332]]	ABK26992.1
RNA-binding protein, zinc finger CCCH-type, RRM motif	N	20	54-4	Q9AXN2_WHEAT RNA-binding protein [Triticum aestivum (Wheat) [4565]]	AAK01176.1
RNA-binding Ras-GAP SH3 binding protein (Ta), nuclear transport factor 2-like (At)	P	46	178-2	D3YHS3_WHEAT RNA-binding Ras-GAP SH3 binding protein (Fragment) [Triticum aestivum (Wheat) [4565]]	ADD51366.1
Rubber elongation factor (REF)	N	15	36-1	REF_HEVBR Rubber elongation factor protein [Hevea brasiliensis (Para rubber tree) [3981]]	CAA39880.1
S-adenosyl-L-homocysteine hydrolase	N	49	97-3,123-2,1D-2	Q4LB20_HORVU Adenosylhomocysteinase [Hordeum vulgare (Barley) [4513]]	CAJ01706.1
S-adenosyl-L-homocysteine hydrolase	N	53	4-8,91-10,97-26,98-26,102-15,114-14,123-19,124-18,1D-10	Q4LB19_HORVU Adenosylhomocysteinase [Hordeum vulgare (Barley) [4513]]	CAJ01707.1
S-adenosyl-L-homocysteine hydrolase	N	53	78-6,132-2,OG-4	B6T440_MAIZE Adenosylhomocysteinase [Zea mays (Maize) [4577]]	ACG31873.1
S-adenosyl-L-homocysteine hydrolase	N	53	49-2	A5C5K3_VITVI Adenosylhomocysteinase [Vitis vinifera (Grape) [29760]]	CAN64242.1
S-adenosyl-L-homocysteine hydrolase	N	53	6-9,9-3,83-2,90-7,98-4,100-2,125-10,127-3,5-9,86-5,89-6,98-1,103-5,117-6,131-3,134-3,1D-3	SAHH_WHEAT Adenosylhomocysteinase [Triticum aestivum (Wheat) [4565]]	AAA34303.1
S-adenosylmethionine synthetase	N	43	115-2	METK_MEDTR S-adenosylmethionine synthetase [Medicago truncatula (Barrel medic) [3880]]	ABO80948.1
S-adenosylmethionine synthetase	N	43	98-5,124-13	METK_WHEAT S-adenosylmethionine synthetase [Triticum aestivum (Wheat) [4565]]	ABY85789.1
S-adenosylmethionine synthetase	P	14	136-2	A1BQW5_9SOLA S-adenosylmethionine synthetase (Fragment) [Nicotiana attenuata [49451]]	ABH07509.1
S-adenosylmethionine synthetase	P	26	147-2	A0SE31_ANNCH S-adenosyl-L-methionine synthetase (Fragment) [Annona cherimola (Custard apple) (Cherimoya) [49314]]	ABC24692.1
S-adenosylmethionine synthetase 1 (Tm)	N	43	148-2,125-3	METK1_TRIMO S-adenosylmethionine synthase 1 [Triticum monococcum (Einkorn wheat) (Small spelt) [4568]]	ABJ15731.1
S-adenosylmethionine synthetase 3 (Hv)	N	43	124-3,1D-3,OG-4	METK3_HORVU S-adenosylmethionine synthetase 3 [Hordeum vulgare (Barley) [4513]]	CAJ01704.1
S-adenosyl-L-homocysteine hydrolase-like	N	53	98-1	A5HML4_CHRMO Adenosylhomocysteinase [Chrysanthemum morifolium (Florist&apos;s daisy) (Dendranthemagrandiflorum) [41568]]	ABQ18314.1
S-adenosylmethionine:2-demethylmenaquinone methyltransferase-like (Os)	N	18	36-4	Q8W0C5_ORYSJ Os01g0722800 protein [Oryza sativa subsp. japonica (Rice) [39947]]	BAB84438.1
Salt stress response/antifungal domain, DUF26/GNK2 domain, serine/threonine kinase-like protein, cysteine-rich repeat secretory protein 55-like	Y	28	78-1	B4FUR2_MAIZE Putative uncharacterized protein [Zea mays (Maize) [4577]]	ACF85855.1
SEC1 family transport protein SLY1-like	N	68	OG-2	B6SSJ8_MAIZE Putative uncharacterized protein [Zea mays (Maize) [4577]]	ACG27831.1
SEC1 family transport protein SLY1-like	N	68	3-3,46-2,117-3	C6JRS7_SORBI Putative uncharacterized protein Sb0012s004900 [Sorghum bicolor (Sorghum) (Sorghum vulgare) [4558]]	EES20241.1
SEC23/SEC24-like transport protein (At)	N	87	OG-1	A2ZDV4_ORYSI Putative uncharacterized protein [Oryza sativa subsp. indica (Rice) [39946]]	EAY80788.1
SEC23/SEC24-like transport protein (At), zinc finger	N	85	83-2	C5X2D2_SORBI Putative uncharacterized protein Sb02g026780 [Sorghum bicolor (Sorghum) (Sorghum vulgare) [4558]]	EER96867.1
SEC31-like, protein transport protein	N	122	1D-4	B8B5L9_ORYSI Putative uncharacterized protein OS=Oryza sativa subsp. indica GN=OsI_27174 PE=4 SV=1	EEC82603.1
SEC31p-like, protein transport protein	N	111	1D-4	Q94LY4_ORYSA Sec31p OS=Oryza sativa GN=SEC31 PE=2 SV=1	BAB47154.1
SEC7-like guanine nucleotide exchange protein, GEP2-like (Os)	N	198	1D-5	Q8S565_ORYSA Guanine nucleotide-exchange protein GEP2 OS=Oryza sativa GN=GEP2 PE=2 SV=1	AAM00191.1
SEC7-like guanine nucleotide exchange protein, GEP2-like (Os)	N	198	1D-4	B8AK12_ORYSI Putative uncharacterized protein OS=Oryza sativa subsp. indica GN=OsI_10738 PE=4 SV=1	EEC74859.1
SEC7-like guanine nucleotide exchange protein-like (At), ARFGEF domain	N	187	1D-5	C5XBL8_SORBI Putative uncharacterized protein Sb02g036510 OS=Sorghum bicolor GN=Sb02g036510 PE=4 SV=1	EER99551.1
Sedoheptulose-1,7-bisphosphatase	N	42	179-2	B6T2L2_MAIZE Sedoheptulose-1,7-bisphosphatase [Zea mays (Maize) [4577]]	ACG31345.1
Selenium binding protein (SBP)	N	51	1D-2	Q9AVA6_ORYSA Putative selenium binding protein OS=Oryza sativa GN=Os SBP PE=2 SV=1	BAB40923.1
Selenium binding protein (SBP)	N	53	97-9,98-12,OG-4	Q8RZW7_ORYSJ Os01g0916400 protein [Oryza sativa subsp. japonica (Rice) [39947]]	AAO91777.1
Selenium binding protein (SBP)	P	28	4-2	A6N020_ORYSI Selenium binding protein (Fragment) [Oryza sativa subsp. indica (Rice) [39946]]	ABR25590.1
Selenium binding protein (SBP)	P	17	97-2,98-3,101-3	B6VCS0_SECCE Putative selenium-binding protein (Fragment) [Secale cereale (Rye) [4550]]	ACJ07077.1
Selenoprotein-like (Os)	N	63	134-1	A2YCC0_ORYSI Putative uncharacterized protein [Oryza sativa subsp. indica (Rice) [39946]]	EAZ00731.1
Serine hydroxymethyltransferase	N	56	9-6	A6XMY5_TRIMO Serine hydroxymethyltransferase [Triticum monococcum (Einkorn wheat) (Small spelt	ABJ15727.1
Serine hydroxymethyltransferase	N	52	6-2,9-3	B4FBF4_MAIZE Serine hydroxymethyltransferase [Zea mays (Maize) [4577]]	ACF79447.1
Serine hydroxymethyltransferase	N	38	86-3	A2ZDY5_ORYSI Serine hydroxymethyltransferase [Oryza sativa subsp. indica (Rice) [39946]]	EAY80819.1
Serine hydroxymethyltransferase	N	58	101-3	A2YCP9_ORYSI Serine hydroxymethyltransferase [Oryza sativa subsp. indica (Rice) [39946]]	EAZ00860.1
Serrate RNA effector molecule (SE)-like (At), arsenite-resistance protein 2-like, DUF3546,	N	71	81-1	Q7EZ93_ORYSJ Os08g0517300 protein [Oryza sativa subsp. japonica (Rice) [39947]]	EEE68996.1
Serrate RNA effector molecule (SE)-like (At), zinc finger containing protein, C2H2-like,	N	64	81-2	B8B241_ORYSI Putative uncharacterized protein [Oryza sativa subsp. indica (Rice) [39946]]	EEC81254.1
Sex determination protein tasselseed-2-like (Zm), xanthoxin dehydrogenase-like (At)	N	29	96-2	A2XN87_ORYSI Putative uncharacterized protein [Oryza sativa subsp. indica (Rice) [39946]]	EAY92297.1
SH3 domain containing protein, clathrin-binding protein-like (Zm)	N	39	68-2	A2YLP5_ORYSI Putative uncharacterized protein [Oryza sativa subsp. indica (Rice) [39946]]	EAZ04006.1
Signal recognition particle (SRP) 54-like (Os)	N	53	9-1	A2Y6D8_ORYSI Putative uncharacterized protein [Oryza sativa subsp. indica (Rice) [39946]]	EAY98648.1
Small nuclear ribonucleoprotein (snRNP)-like	N	13	72-2	Q653U6_ORYSJ Os06g0677600 protein [Oryza sativa subsp. japonica (Rice) [39947]]	EAZ38011.1
SNF1-related protein kinase (SNRK) regulatory subunit beta-1-like (Os), AKIN subunit gamma-1-like (At)	N	48	126-2	B8AN10_ORYSI Putative uncharacterized protein [Oryza sativa subsp. indica (Rice) [39946]]	EEC75138.1
SNF1-related protein kinase (SNRK) regulatory subunit gamma-1-like, AKIN subunit gamma-1-like (At)	N	48	126-5	Q0JLN6_ORYSJ Os01g0586600 protein [Oryza sativa subsp. japonica (Rice) [39947]]	BAF05342.1
SNF1-related protein kinase (SNRK) regulatory subunit gamma-1-like, AKIN subunit gamma-1-like (At)	N	48	102-3	B8AT98_ORYSI Putative uncharacterized protein [Oryza sativa subsp. indica (Rice) [39946]]	EEC77160.1
Sorting nexin 1	N	46	115-3	C0PHK1_MAIZE Putative uncharacterized protein [Zea mays (Maize) [4577]]	ACN34667.1
Spermidine synthase 3 (Os)	N	43	181-1	B3GPG7_ORYSJ Spermidine synthase 3 [Oryza sativa subsp. japonica (Rice) [39947]]	ACD87085.1
Starch branching enzyme IIa	N	93	OG-2	B9W4U7_WHEAT Starch branching enzyme IIa [Triticum aestivum (Wheat) [4565]]	CAR95900.1
Starch synthase	Y	76	139-2	A4ZVH9_MAIZE Starch synthase IIb-2 [Zea mays (Maize) [4577]]	ABP35814.1
Starch synthase 1 (Ta)	N	71	83-5,125-2,138-2	SSY1_WHEAT Starch synthase 1, chloroplastic/amyloplastic [Triticum aestivum (Wheat) [4565]]	CAB99210.1
Stearoyl-ACP desaturase 3-like (At)	N	46	95-1	Q9LF05_ARATH Stearoyl-acyl carrier protein desaturase [Arabidopsis thaliana (Mouse-ear cress) [3702]]	ABK32108.1
Stearoyl-ACP desaturase 5-like (Os), suppressor of SA insensitivity (SSI) 2-like (At)	N	42	107-2	B4FHZ9_MAIZE Putative uncharacterized protein [Zea mays (Maize) [4577]]	ACF81742.1
Sterol carrier protein 2 (At)	N	14	172-5	Q9FMN0_ARATH Genomic DNA, chromosome 5, P1 clone:MBD2 [Arabidopsis thaliana (Mouse-ear cress) [3702]]	AAK93586.1
Strictosidine synthase	Y	44	65-4,104-1,OG-2	B6TK54_MAIZE Strictosidine synthase [Zea mays (Maize) [4577]]	ACG37487.1
Strictosidine synthase	Y	44	62-5,126-2	Q0DNI8_ORYSJ Os03g0750700 protein [Oryza sativa subsp. japonica (Rice) [39947]]	BAF13200.2
Structural maintenance of chromosomes (SMC) 3	N	138	1D-3	Q6Z6I4_ORYSJ Putative SMC3 protein OS=Oryza sativa subsp. japonica GN=P0030G11.15 PE=4 SV=1	BAD08001.1
Succinate dehydrogenase (ubiquinone) flavoprotein subunit	N	72	117-11	B9FVD6_ORYSJ Putative uncharacterized protein [Oryza sativa subsp. japonica (Rice) [39947]]	EEE66523.1
Succinate dehydrogenase (ubiquinone) flavoprotein subunit	N	68	3-3,1D-2	B6U124_MAIZE Succinate dehydrogenase flavoprotein subunit,mitochondrial [Zea mays (Maize) [4577]]	ACG43057.1
Succinate dehydrogenase (ubiquinone) flavoprotein subunit	N	70	39-2,117-3,48-1	DHSA1_ARATH Succinate dehydrogenase [ubiquinone] flavoprotein subunit 1, mitochondrial [Arabidopsis thaliana (Mouse-ear cress) [3702]]	CAA05025.1
Succinate dehydrogenase (ubiquinone) flavoprotein subunit	N	72	OG-3	B9HEW3_POPTR Predicted protein (Fragment) [Populus trichocarpa (Western balsam poplar) (Populus balsamiferasubsp. trichocarpa) [3694]]	EEE90675.1
Succinyl-CoA ligase alpha-chain	N	34	129-10,OG-2	B4FIV0_MAIZE Putative uncharacterized protein [Zea mays (Maize) [4577]]	ACF82043.1
Succinyl-CoA ligase alpha-chain	N	34	64-6,66-5	SUCA_ORYSJ Probable succinyl-CoA ligase [GDP-forming] subunit alpha, mitochondrial [Oryza sativa subsp. japonica (Rice) [39947]]	BAH01520.1
Succinyl-CoA ligase beta chain (Zm)	N	45	1D-1,OG-1	B4FRH5_MAIZE Putative uncharacterized protein OS=Zea mays PE=2 SV=1	ACG41937.1
Succinyl-CoA ligase beta-chain	N	45	92-5,94-21,95-3	SUCB_ORYSJ Succinyl-CoA ligase [GDP-forming] subunit beta, mitochondrial [Oryza sativa subsp. japonica (Rice) [39947]]	BAD21546.1
Succinyl-CoA ligase beta-chain	N	45	94-2,133-4	B6TS21_MAIZE Putative uncharacterized protein [Zea mays (Maize) [4577]]	ACG39904.1
Succinyl-CoA ligase beta-chain	N	45	94-5	A5BF93_VITVI Whole genome shotgun sequence of line PN40024, scaffold_5.assembly12x [Vitis vinifera (Grape) [29760]]	CAN72294.1
Succinyl-CoA ligase, beta chain, ADP-forming, mitochondrial (Tu)	N	45	1D-2	F2D1J8_HORVD Predicted protein [Hordeum vulgare subsp. vulgare]	BAJ88969.1
Sucrose phosphatase	N	47	116-3	Q84ZY0_AEGSP Sucrose-phosphatase [Aegilops speltoides (Goatgrass) (Triticum speltoides) [4573]]	AAO33156.1
Sucrose synthase	N	92	52-5,1D-5,106-1,166-1,180-1	A1YQI8_ORYSJ Sucrose synthase 2 [Oryza sativa subsp. japonica (Rice) [39947]]	ABL74568.1
Sucrose synthase	N	92	1-5,3-2,82-4,1D-12,OG-1	C5JA75_HORVD Sucrose synthase [Hordeum vulgare var. distichum (Two-rowed barley) [112509]]	CAZ64535.1
Sucrose synthase	N	92	137-7	Q8W1W3_BAMOL Sucrose synthase [Bambusa oldhamii (Giant timber bamboo) [58923]]	AAL50571.1
Sucrose synthase	N	92	105-2	B9VAS9_SORBI Sucrose synthase [Sorghum bicolor (Sorghum) (Sorghum vulgare) [4558]]	ACM69042.1
Sucrose synthase	N	95	114-3,125-2	Q4LEV1_POTDI Sucrose synthase [Potamogeton distinctus (Roundleaf pondweed) [62344]]	BAE06059.1
Sucrose synthase	N	93	21-2,81-5,OG-3	O82073_WHEAT Sucrose synthase type I [Triticum aestivum (Wheat) [4565]]	CAA04543.1
Sucrose synthase	N	92	105-1	SUS2_ARATH Sucrose synthase 2 [Arabidopsis thaliana (Mouse-ear cress) [3702]]	AED95780.1
Sucrose synthase	N	92	83-4	SUS1_HORVU Sucrose synthase 1 [Hordeum vulgare (Barley) [4513]]	CAA46701.1
Sucrose synthase	N	92	52-3	C6H0M2_HORVD Sucrose synthase [Hordeum vulgare var. distichum (Two-rowed barley) [112509]]	CAZ65725.1
Sucrose-phosphate synthase 2 (Ta)	P	111	114-5	Q6EZE7_WHEAT Sucrose-phosphate synthase 2 (Fragment) [Triticum aestivum (Wheat) [4565]]	AAQ15106.1
Sugar transporter (Hv)	N	81	1D-2	Q8GT51_HORVU Sugar transporter OS=Hordeum vulgare GN=stp2 PE=2 SV=1	CAD58959.1
Sulfite oxidase	N	44	66-3	Q8LP96_ORYSJ Os08g0530400 protein [Oryza sativa subsp. japonica (Rice) [39947]]	BAC10905.1
Sulfite oxidase	N	34	65-1	A2YXE6_ORYSI Putative uncharacterized protein [Oryza sativa subsp. indica (Rice) [39946]]	EAZ07757.1
Sulphate transporter (Ta)	N	71	OG-3	C7C5T9_WHEAT Sulphate transporter [Triticum aestivum (Wheat) [4565]]	CBA11528.1
Superoxide dismutase	Y	20	1D-2	O24400_WHEAT Superoxide dismutase [Cu-Zn] OS=Triticum aestivum GN=SOD1.2 PE=2 SV=1	AAB67991.1
Superoxide dismutase	Y	20	37-3	Q96123_WHEAT Superoxide dismutase [Cu-Zn] [Triticum aestivum (Wheat) [4565]]	AAB67990.1
Superoxide dismutase	N	15	72-6,1D-3	C3VQ50_WHEAT Superoxide dismutase [Cu-Zn] [Triticum aestivum (Wheat) [4565]]	ACO90194.1
Superoxide dismutase	N	25	52-18	Q96185_WHEAT Superoxide dismutase [Triticum aestivum (Wheat) [4565]]	AAB68035.1
Superoxide dismutase	N	25	51-2,163-2	O82571_WHEAT Superoxide dismutase [Triticum aestivum (Wheat) [4565]]	AAC62115.1
Superoxide dismutase	N	15	72-2	SODC_ANACO Superoxide dismutase [Cu-Zn] [Ananas comosus (Pineapple) (Ananas ananas) [4615]]	CAB60191.1
Superoxide dismutase	N	25	52-2	P93606_WHEAT Superoxide dismutase [Triticum aestivum (Wheat) [4565]]	AAB68036.1
Superoxide dismutase	P	19	1D-4	A3FKE5_WHEAT Superoxide dismutase (Fragment) OS=Triticum aestivum GN=SOD PE=2 SV=1	ABN50913.1
Superoxide dismutase, copper/zinc (Da)	N	15	72-1	D2DSG2_DESAN Superoxide dismutase [Cu-Zn] [Deschampsia antarctica (Antarctic hairgrass) [159298]]	ACV65038.1
Suppressor of kinetochore protein (SKP) 1	N	19	1D-2	B4FST4_MAIZE Putative uncharacterized protein OS=Zea mays PE=2 SV=1	ACF85177.1
Suppressor of kinetochore protein (SKP) 1-2 (Hv)	P	13	1D-2	Q9M3N4_HORVU Putative kinetochore protein (Fragment) OS=Hordeum vulgare GN=skp1-2 PE=2 SV=1	CAB87813.1
Target of Myb (TOM) 1-like, seed protein B32E, VHS and GAT domains	N	63	82-2,109-8	D2KZ09_WHEAT Seed protein B32E [Triticum aestivum (Wheat) [4565]]	BAI66420.1
Target of Myb (TOM)-like protein, ENTH/VHS/GAT family protein	N	43	4-3	A2ZAK7_ORYSI Putative uncharacterized protein [Oryza sativa subsp. indica (Rice) [39946]]	EAY79641.1
TATA-binding protein interacting (TI) 120-like (Os), cullin-associated NEDD8-dissociated protein (CAND) 1-like (At)	N	134	79-2,1D-6	Q6H4V4_ORYSJ Os02g0167700 protein [Oryza sativa subsp. japonica (Rice) [39947]]	BAD26245.1
T-complex protein (TCP)-1/chaperonin (CPN) 60 family protein, TCP-1 subunit alpha	N	59	36-2	A9S0G1_PHYPA T-complex protein 1 subunit alpha [Physcomitrella patens subsp. patens [145481]]	EDQ75305.1
T-complex protein (TCP)-1/chaperonin (CPN) 60 family protein, TCP-1 subunit alpha	N	59	1D-2	B8ASU6_ORYSI T-complex protein 1, alpha subunit OS=Oryza sativa subsp. indica GN=OsI_16908 PE=3 SV=1	EEC77765.1
T-complex protein (TCP)-1/chaperonin (CPN) 60 family protein, TCP-1 subunit alpha	N	59	87-4,117-3,132-3,3-5,100-3	B6TKY3_MAIZE T-complex protein 1 subunit alpha [Zea mays (Maize) [4577]]	ACG37766.1
T-complex protein (TCP)-1/chaperonin (CPN) 60 family protein, TCP-1 subunit beta	N	57	98-2,101-2,100-1	Q940P8_ARATH AT5g20890/F22D1_60 [Arabidopsis thaliana (Mouse-ear cress) [3702]]	AAL06871.1
T-complex protein (TCP)-1/chaperonin (CPN) 60 family protein, TCP-1 subunit beta	N	57	117-3	Q6AV23_ORYSJ Putative uncharacterized protein [Oryza sativa subsp. japonica (Rice) [39947]]	AAT77033.1
T-complex protein (TCP)-1/chaperonin (CPN) 60 family protein, TCP-1 subunit beta	N	57	OG-2	B9FLJ6_ORYSJ Putative uncharacterized protein [Oryza sativa subsp. japonica (Rice) [39947]]	EEE64645.1
T-complex protein (TCP)-1/chaperonin (CPN) 60 family protein, TCP-1 subunit epsilon	N	59	3-2	TCPE_ARATH T-complex protein 1 subunit epsilon [Arabidopsis thaliana (Mouse-ear cress) [3702]]	AAL91625.1
T-complex protein (TCP)-1/chaperonin (CPN) 60 family protein, TCP-1 subunit epsilon	N	59	97-4,134-11	TCPE2_AVESA T-complex protein 1 subunit epsilon [Avena sativa (Oat) [4498]]	CAA53397.1
T-complex protein (TCP)-1/chaperonin (CPN) 60 family protein, TCP-1 subunit eta	N	61	96-2,100-3	A5BFM5_VITVI Putative uncharacterized protein [Vitis vinifera (Grape) [29760]]	CAN70107.1
T-complex protein (TCP)-1/chaperonin (CPN) 60 family protein, TCP-1 subunit eta	N	60	101-12	C5XVC9_SORBI Putative uncharacterized protein Sb04g004030 [Sorghum bicolor (Sorghum) (Sorghum vulgare) [4558]]	EES04545.1
T-complex protein (TCP)-1/chaperonin (CPN) 60 family protein, TCP-1 subunit gamma	N	61	117-2	B6UCD0_MAIZE T-complex protein 1 subunit gamma [Zea mays (Maize) [4577]]	ACG47013.1
T-complex protein (TCP)-1/chaperonin (CPN) 60 family protein, TCP-1 subunit gamma	N	68	3-3,87-2,115-3	B9FTM3_ORYSJ Putative uncharacterized protein [Oryza sativa subsp. japonica (Rice) [39947]]	EEE65834.1
T-complex protein (TCP)-1/chaperonin (CPN) 60 family protein, TCP-1 subunit theta	N	59	97-8	C6F1N7_ORYSJ TCP-1/cpn60 chaperonin [Oryza sativa subsp. japonica (Rice) [39947]]	ACJ54925.1
T-complex protein (TCP)-1/chaperonin (CPN) 60 family protein, TCP-1 subunit theta	N	59	98-4,19-2	A9P9J0_POPTR Putative uncharacterized protein [Populus trichocarpa (Western balsam poplar) (Populus balsamiferasubsp. trichocarpa) [3694]]	ABK93043.1
T-complex protein (TCP)-1/chaperonin (CPN) 60 family protein, TCP-1 subunit theta	N	59	65-3,134-2	A9PG05_POPTR Putative uncharacterized protein [Populus trichocarpa (Western balsam poplar) (Populus balsamiferasubsp. trichocarpa) [3694]]	ABK95308.1
T-complex protein (TCP)-1/chaperonin (CPN) 60 family protein, TCP-1 subunit theta	N	58	49-2	B7FLW6_MEDTR Putative uncharacterized protein [Medicago truncatula (Barrel medic) [3880]]	ACJ85749.1
T-complex protein (TCP)-1/chaperonin (CPN) 60 family protein, TCP-1 subunit theta	N	59	4-2	C0P8C6_MAIZE Putative uncharacterized protein [Zea mays (Maize) [4577]]	ACN29242.1
T-complex protein (TCP)-1/chaperonin (CPN) 60 family protein, TCP-1 subunit theta	N	60	101-2	Q653F6_ORYSJ Putative uncharacterized protein [Oryza sativa subsp. japonica (Rice) [39947]]	BAD45605.1
T-complex protein (TCP)-1/chaperonin (CPN) 60 family protein, TCP-1 subunit theta	N	59	131-3	C5Y4Y9_SORBI Putative uncharacterized protein Sb05g022470 [Sorghum bicolor (Sorghum) (Sorghum vulgare) [4558]]	EES09994.1
Tetratricopeptide repeat (TPR) domain containing protein	N	53	4-3	B9FVA3_ORYSJ Putative uncharacterized protein [Oryza sativa subsp. japonica (Rice) [39947]]	EEE66490.1
Tetratricopeptide repeat (TPR) domain containing protein	N	40	60-1	E4MVJ8_THEHA mRNA, clone: RTFL01-04-G16 [Thellungiella halophila (Salt cress) [98038]]	BAJ33631.1
TGB12k interacting protein 3 (putative glucanase) -like (Os), NTHK1-interacting protein (Nip) (Nt), AFT protein-like (At), ankyrin repeat	N	36	145-9	C5YHK1_SORBI Putative uncharacterized protein Sb07g025610 [Sorghum bicolor (Sorghum) (Sorghum vulgare) [4558]]	EES15272.1
Thaumatin-like protein (Fp)	N	24	78-2	Q2VAC8_FICAW Thaumatin-like protein isoform 3 [Ficus awkeotsang (Jelly fig) [204231]]	ABB86299.1
Thaumatin-like protein TLP5 (Hv)	Y	25	52-3,OG-2	Q5MBN2_HORVU Thaumatin-like protein TLP5 [Hordeum vulgare (Barley) [4513]]	AAW21725.1
Thaumatin-like protein TLP8 (Hv)	Y	24	52-2,194-2,193-2,1D-3	Q946Y8_HORVU Thaumatin-like protein TLP8 [Hordeum vulgare (Barley) [4513]]	AAK55326.1
Thaumatin-like protein, Barperm1 (Hv)	P	22	1D-3,OG-2	O22462_HORVU Barperm1 (Fragment) OS=Hordeum vulgare GN=perm1 PE=2 SV=1	AAB71680.1
Thioredoxin DSBA-like domain containing protein	N	27	47-1	C5WT92_SORBI Putative uncharacterized protein Sb01g015110 [Sorghum bicolor (Sorghum) (Sorghum vulgare) [4558]]	EER91259.1
Thioredoxin H	N	14	40-2,158-2,1D-4	TRXH_WHEAT Thioredoxin H-type [Triticum aestivum (Wheat) [4565]]	CAA49540.1
Thioredoxin H (Ta)	N	13	1D-2	Q8GVD3_WHEAT Thioredoxin H OS=Triticum aestivum PE=4 SV=1	AAL67139.1
Thioredoxin H isoform 1 (Hv)	N	13	1D-2	Q7XZK3_HORVD Thioredoxin h isoform 1 OS=Hordeum vulgare var. distichum PE=1 SV=1	AAP72290.1
Thioredoxin H isoform 2 (Hv)	N	13	40-2,1D-2	Q7XZK2_HORVD Thioredoxin h isoform 2 [Hordeum vulgare var. distichum (Two-rowed barley) [112509]]	AAP72291.1
Thioredoxin M2-like (Os)	N	19	1D-1	F2EAJ7_HORVD Predicted protein [Physcomitrella patens subsp. patens]	BAK04369.1
Thioredoxin Trp26-like (Os)	N	23	32-2	Q5JKQ4_ORYSJ Os01g0559000 protein [Oryza sativa subsp. japonica (Rice) [39947]]	BAD87662.1
Threonine deaminase 1 (Sl)	N	66	134-2	A0FKE6_SOLLC Chloroplast threonine deaminase 1 [Solanum lycopersicum (Tomato) (Lycopersicon esculentum) [4081]]	ABK20067.1
Threonine synthase	N	57	116-4	Q6L4H5_ORYSJ Os05g0549700 protein [Oryza sativa subsp. japonica (Rice) [39947]]	AAT39260.1
Thymidine monophosphate kinase	N	28	47-2	A3BMN8_ORYSJ Putative uncharacterized protein [Oryza sativa subsp. japonica (Rice) [39947]]	BAH01299.1
Thymidine monophosphate kinase	N	25	51-2	B9GJC0_POPTR Predicted protein [Populus trichocarpa (Western balsam poplar) (Populus balsamiferasubsp. trichocarpa) [3694]]	EEE83405.1
TRAF, BTB/POZ, MATH domain containing protein	N	46	109-1	A3C4W4_ORYSJ Putative uncharacterized protein [Oryza sativa subsp. japonica (Rice) [39947]]	EAZ16127.1
Trafficking protein particle (TRAPP) complex subunit	N	21	34-2	B9SA27_RICCO Trafficking protein particle complex subunit, putative [Ricinus communis (Castor bean) [3988]]	EEF39544.1
Transaldolase	N	46	102-4,126-6,146-2	Q5JK10_ORYSJ Os01g0926300 protein [Oryza sativa subsp. japonica (Rice) [39947]]	BAD88191.1
Transaldolase	N	46	91-2,1D-4,OG-1	B4FRC9_MAIZE Putative uncharacterized protein [Zea mays (Maize) [4577]]	ACF84672.1
Transaldolase	N	43	21-2,1D-2	A2YRB6_ORYSI Putative uncharacterized protein [Oryza sativa subsp. indica (Rice) [39946]]	EAZ05627.1
Transaldolase	N	48	102-2	Q9LYR4_ARATH Transaldolase-like protein [Arabidopsis thaliana (Mouse-ear cress) [3702]]	AAL07145.1
Transaldolase	N	43	44-3	C5YGY0_SORBI Putative uncharacterized protein Sb07g003600 [Sorghum bicolor (Sorghum) (Sorghum vulgare) [4558]]	EES14564.1
Transaldolase-like	N	46	1D-3	F2DDP7_HORVD Predicted protein [Hordeum vulgare subsp. vulgare]	BAK03413.1
Transcription elongation factor SPT6-like (At)	N	183	1D-3	A2Y633_ORYSI Putative uncharacterized protein OS=Oryza sativa subsp. indica GN=OsI_20456 PE=4 SV=1	EAY98543.1
Transcription factor, bZIP, ABA responsive element binding factor 2-like (Hv), ABF3 (At)	P	33	148-1	A1XXJ0_HORVD ABA responsive element binding factor 2 (Fragment) [Hordeum vulgare var. distichum (Two-rowed barley) [112509]]	ABH05132.1
Transcription factor, bZIP, RF2b (Aet), VSF-1-like (Os)	P	39	3-2	D2KTD2_HORVU Basic leucine zipper transcription factor (Fragment) [Hordeum vulgare (Barley) [4513]]	BAI66488.1
Transcription factor, cold shock domain protein (CSP) 1-like (Ta,Os,At), zinc finger, CCHC-type	N	19	121-3,1D-2	Q75QN9_WHEAT Cold shock domain protein 2 [Triticum aestivum (Wheat) [4565]]	BAD06324.1
Transcription factor, cold shock domain protein (CSP) 1-like (Ta,Os,At), zinc finger, CCHC-type	N	21	44-1,121-6,192-2,1D-5	Q8LPA7_WHEAT Cold shock protein-1 [Triticum aestivum (Wheat) [4565]]	BAB78536.2
Transcription factor, cold shock domain protein (CSP) 3-like (Ta), CSP1-like (Ta,Os,At), zinc finger, CCHC-type	N	22	121-10,192-3,140-1	Q75QN8_WHEAT Cold shock domain protein 3 [Triticum aestivum (Wheat) [4565]]	BAD08701.1
Transcription factor, GRAS, SCARECROW-like (Os), PAT1-like (At)	N	58	118-2	A2Z6I1_ORYSI Putative uncharacterized protein [Oryza sativa subsp. indica (Rice) [39946]]	EAY78215.1
Transcription factor, homeodomain, knox, elk, knotted-1-like 2 (Os), knotted-1-like 3-like (Zm), KNAT3-like (At)	N	31	96-2,144-2	A3A3U6_ORYSJ Putative uncharacterized protein [Oryza sativa subsp. japonica (Rice) [39947]]	EAZ21985.1
Transcription factor, homeodomain, START_ArGLABRA2-like domain, ROC6-like (Os), OCL3-like (Zm), HDG1-like, GLABRA2-like, anthocyaninless2-like (At)	N	89	83-2	A2ZVF4_ORYSJ Putative uncharacterized protein [Oryza sativa subsp. japonica (Rice) [39947]]	EAZ12701.1
Transcription factor, lateral root primordium (LRP) 1-like, short internodes (SHI)/stylish (STY)-like (At), zinc finger containing protein	N	34	146-7	C5Z1S1_SORBI Putative uncharacterized protein Sb10g029800 [Sorghum bicolor (Sorghum) (Sorghum vulgare) [4558]]	EER88951.1
Transcription factor, LIM domain, pollen-specific protein SF3-like (Zm), GATA type zinc finger transcription factor-like, transcription factor L2-like (At)	N	22	155-3,24-2	C5WQ45_SORBI Putative uncharacterized protein Sb01g040050 [Sorghum bicolor (Sorghum) (Sorghum vulgare) [4558]]	EER95125.1
Transcription factor, LIM domain, pollen-specific protein SF3-like (Zm), GATA type zinc finger transcription factor-like, transcription factor L2-like (At)	P	19	154-4	D6MK86_9ASPA Transcription factor (Fragment) [Lycoris longituba [272140]]	ADG57933.1
Transcription factor, Myb-like, SANT, trihelix transcription factor GT-2-like (At)	N	80	114-2	B9G6M1_ORYSJ Putative uncharacterized protein [Oryza sativa subsp. japonica (Rice) [39947]]	EEE51268.1
Transcription factor, nuclear transcription factor (NF)-YC2-like (Zm), HAP5-like (Ta,Os), NF-YC2/HAP5B-like (At)	N	21	44-7	B6SII8_MAIZE Nuclear transcription factor Y subunit C-2 [Zea mays (Maize) [4577]]	ACG24671.1
Transcription factor, nuclear transcription factor (NF)-YC2-like (Zm), HAP5-like (Ta,Os), NF-YC2/HAP5B-like (At)	N	21	21-3	A2Z2F0_ORYSI Putative uncharacterized protein [Oryza sativa subsp. indica (Rice) [39946]]	EAZ09511.1
Transcription factor, PUR domain, PUR ALPHA-1-like (Zm,At)	N	33	96-2	B4FLN7_MAIZE PUR ALPHA-1 [Zea mays (Maize) [4577]]	ACF83030.1
Transcription factor, putative, ARID10-like (Zm), ARID3-like (At), ARID/BRIGHT DNA-binding domain	N	35	1-5	B4FXU3_MAIZE Putative uncharacterized protein [Zea mays (Maize) [4577]]	ACF86936.1
Transcription factor, YABBY family, DROOPING LEAF (DL)-like, CRABS CLAW (CRC)-like (Ta,Os,Zm), CRC-like (At)	N	22	78-7	C5NS04_WHEAT DL related protein [Triticum aestivum (Wheat) [4565]]	BAH83538.1
Transcription initiation factor, TFIIB	N	34	63-3	B6THD9_MAIZE Transcription initiation factor IIB [Zea mays (Maize) [4577]]	ACG36522.1
Transcription initiation factor, TFIIB-like (Os)	N	34	105-1	C5X694_SORBI Putative uncharacterized protein Sb02g031020 [Sorghum bicolor (Sorghum) (Sorghum vulgare) [4558]]	EER97093.1
Transferase-like protein, acyl transferase-like	N	49	123-2,124-2	C5X175_SORBI Putative uncharacterized protein Sb01g008360 [Sorghum bicolor (Sorghum) (Sorghum vulgare) [4558]]	EER90887.1
Transketolase	N	69	83-2	C5Z147_SORBI Putative uncharacterized protein Sb09g005230 [Sorghum bicolor (Sorghum) (Sorghum vulgare) [4558]]	EES17797.1
Transketolase	N	68	1D-2	A2Y8X8_ORYSI Putative uncharacterized protein OS=Oryza sativa subsp. indica GN=OsI_21507 PE=4 SV=1	EAY99538.1
Transketolase	N	78	138-2	A2XR63_ORYSI Putative uncharacterized protein [Oryza sativa subsp. indica (Rice) [39946]]	EAY93323.1
Transketolase	N	64	83-5,90-2,91-2,133-2,97-1	A3B840_ORYSJ Putative uncharacterized protein [Oryza sativa subsp. japonica (Rice) [39947]]	EAZ35729.1
Transketolase	P	73	1D-3	Q0DEU8_ORYSJ Os06g0133800 protein (Fragment) OS=Oryza sativa subsp. japonica GN=Os06g0133800 PE=4 SV=1	BAF18625.1
Transketolase, chloroplastic	N	75	139-3	PREDICTED: hypothetical protein [Vitis vinifera [29760]]	XP_002266494.2
Transketolase, chloroplastic	P	74	1D-3	F2DEY7_HORVD Predicted protein [Hordeum vulgare subsp. vulgare]	BAJ93658.1
Translation elongation factor (EF) 1-alpha	N	49	125-4,127-6,128-4	EF1A2_HORVU Elongation factor 1-alpha [Hordeum vulgare (Barley) [4513]]	CAA80666.1
Translation elongation factor (EF) 1-alpha	N	49	9-1,147-2,118-2,138-2,139-2,1D-6	A9PH67_POPTR Elongation factor 1-alpha [Populus trichocarpa (Western balsam poplar) (Populus balsamiferasubsp. trichocarpa) [3694]]	ABK95720.1
Translation elongation factor (EF) 1-alpha	N	49	6-9,127-29,116-8,128-29,155-2,154-3,152-5,151-13,OG-7	EF1A_WHEAT Elongation factor 1-alpha [Triticum aestivum (Wheat) [4565]]	AAA34306.1
Translation elongation factor (EF) 1-alpha	N	49	117-2	Q9XEW9_LILLO Elongation factor 1-alpha [Lilium longiflorum (Trumpet lily) [4690]]	AAD27590.1
Translation elongation factor (EF) 1-alpha	N	49	127-2	Q9SPA1_LILLO Elongation factor 1-alpha [Lilium longiflorum (Trumpet lily) [4690]]	AAD56020.1
Translation elongation factor (EF) 1-alpha	N	49	127-4,128-3	Q8GV27_STERE Elongation factor 1-alpha [Stevia rebaudiana (Stevia) [55670]]	AAN77897.1
Translation elongation factor (EF) 1-alpha	N	49	171-3	A5GZB0_LITCN Elongation factor 1-alpha [Litchi chinensis (Lychee) [151069]]	ABF00115.1
Translation elongation factor (EF) 1-alpha	N	49	127-2	C6EVF9_SOYBN Elongation factor 1-alpha [Glycine max (Soybean) [3847]]	ACI42861.1
Translation elongation factor (EF) 1-alpha	N	49	124-3	A5AFS1_VITVI Elongation factor 1-alpha [Vitis vinifera (Grape) [29760]]	CAN64511.1
Translation elongation factor (EF) 1-alpha	N	17	170-3	A2XD52_ORYSI Putative uncharacterized protein [Oryza sativa subsp. indica (Rice) [39946]]	EAY88762.1
Translation elongation factor (EF) 1-alpha	N	49	151-2	D8RAR5_SELML Elongation factor 1-alpha [Selaginella moellendorffii (Spikemoss) [88036]]	EFJ30673.1
Translation elongation factor (EF) 1-alpha	P	33	151-2	E2E2P3_ORIVU Elongation factor 1 alpha (Fragment) [Origanum vulgare (Wild marjoram) [39352]]	ADK73624.1
Translation elongation factor (EF) 1-alpha	P	39	128-1	C0SUJ6_NELNU Elongation factor 1-alpha (Fragment) [Nelumbo nucifera (Sacred lotus) [4432]]	BAH56641.1
Translation elongation factor (EF) 1-alpha	P	49	1D-1	A8ILY0_LOLPR Elongationfactor 1-alpha, partialn [Lolium perenne]	ABW20463.1
Translation elongation factor (EF) 1-alpha (Zm)	N	49	128-1	Q9M7E3_MAIZE Elongation factor 1-alpha [Zea mays (Maize) [4577]]	AAF42979.1
Translation elongation factor (EF) 1-beta	N	25	143-7,142-10,24-6,1D-4,OG-2	Q9M3U8_HORVU Putative elongation factor 1 beta [Hordeum vulgare (Barley) [4513]]	CAB90214.1
Translation elongation factor (EF) 1-beta (Ta)	N	23	1D-2	P29546_WHEAT RecName: Full=Elongation factor 1-beta; Short=EF-1-beta; AltName: Full=Elongation factor 1-beta	BAA02436
Translation elongation factor (EF) 1-gamma	N	47	148-3,147-2,115-8,116-2,136-6,1D-2	C5Z529_SORBI Putative uncharacterized protein Sb10g022570 [Sorghum bicolor (Sorghum) (Sorghum vulgare) [4558]]	EER89969.1
Translation elongation factor (EF) 1-gamma	N	48	39-2,115-1	A5AKT0_VITVI Putative uncharacterized protein [Vitis vinifera (Grape) [29760]]	CAN75785.1
Translation elongation factor (EF) 2	N	94	44-1,94-5,114-5,1D-9,OG-6	B9H639_POPTR Predicted protein [Populus trichocarpa (Western balsam poplar) (Populus balsamiferasubsp. trichocarpa) [3694]]	EEE93412.1
Translation elongation factor (EF) 2	N	94	OG-3	E4MVY3_THEHA mRNA, clone: RTFL01-01-M18 [Thellungiella halophila (Salt cress) [98038]]	BAJ33766.1
Translation elongation factor (EF) 2	N	94	100-2,101-3,124-5,127-2	C5XJZ3_SORBI Putative uncharacterized protein Sb03g034200 [Sorghum bicolor (Sorghum) (Sorghum vulgare) [4558]]	EES01455.1
Translation elongation factor (EF) 2	N	94	1D-3	I1IA29_BRADI PREDICTED: elongation factor 2-like [Brachypodium distachyon]	XP_003575042
Translation elongation factor (EF) 2	P	18	128-2	Q7XYB6_WHEAT Elongation factor (Fragment) [Triticum aestivum (Wheat) [4565]]	AAP80650.1
Translation elongation factor (EF) 2	P	38	OG-3	B5A528_MESVI Eukaryotic translation elongation factor 2 (Fragment) [Mesostigma viride [41882]]	ACF24490.1
Translation elongation factor (EF) 2_snRNP_like_C	N	33	3-5,95-2,61-2,133-2	B4FPR8_MAIZE Putative uncharacterized protein [Zea mays (Maize) [4577]]	ACF84111.1
Translation elongation factor (EF) 2-like (Zm)	N	94	21-1,96-2,109-8,125-4,79-1,83-1	B6U0S1_MAIZE Elongation factor 2 [Zea mays (Maize) [4577]]	ACG42954.1
Translation elongation factor Ts, mitochondrial	N	19	106-2,107-3	B8BAI9_ORYSI Putative uncharacterized protein [Oryza sativa subsp. indica (Rice) [39946]]	EAZ06910.1
Translation initiation factor (EIF) 2 gamma	N	54	128-2	B8BNF7_ORYSI Putative uncharacterized protein [Oryza sativa subsp. indica (Rice) [39946]]	EEC68948.1
Translation initiation factor (EIF) 2A	N	83	82-2	A5BDZ1_VITVI Putative uncharacterized protein [Vitis vinifera (Grape) [29760]]	CAN76773.1
Translation initiation factor (EIF) 2A	N	38	92-3,94-2	A2XFL2_ORYSI Putative uncharacterized protein [Oryza sativa subsp. indica (Rice) [39946]]	EAY89622.1
Translation initiation factor (EIF) 2B	N	30	96-2	B3TM12_ELAGV Eukaryotic translation initiation factor 2 beta subunit [Elaeis guineensis var. tenera (Oil palm) [51953]]	ACF06593.1
Translation initiation factor (EIF) 2B	N	30	65-2	B4FGR6_MAIZE Putative uncharacterized protein [Zea mays (Maize) [4577]]	ACF81309.1
Translation initiation factor (EIF) 2-like (Os)	N	143	1D-1	A2Y845_ORYSI Putative uncharacterized protein OS=Oryza sativa subsp. indica GN=OsI_21217 PE=4 SV=1	EAY99255.1
Translation initiation factor (EIF) 3	N	114	1D-3	Q70Z43_ORYSA Translation initiation factor 3 OS=Oryza sativa GN=eIF3a PE=2 SV=1	CAD24839.1
Translation initiation factor (EIF) 3	N	114	1D-3	B8ACZ5_ORYSI Putative uncharacterized protein OS=Oryza sativa subsp. indica GN=OsI_00169 PE=4 SV=1	EEC69842.1
Translation initiation factor (EIF) 3	N	42	64-4,66-4	A3BRT1_ORYSJ Putative uncharacterized protein [Oryza sativa subsp. japonica (Rice) [39947]]	EAZ42270.1
Translation initiation factor (EIF) 3	N	36	65-2,67-2	A9RTN5_PHYPA Predicted protein [Physcomitrella patens subsp. patens [145481]]	EDQ77623.1
Translation initiation factor (EIF) 3 subunit 3	N	39	179-2,42-1	B4FR57_MAIZE Eukaryotic translation initiation factor 3 subunit 3 [Zea mays (Maize) [4577]]	ACF84600.1
Translation initiation factor (EIF) 3 subunit 7-like	N	99	OG-2	B9G0C7_ORYSJ Putative uncharacterized protein [Oryza sativa subsp. japonica (Rice) [39947]]	EEE68494.1
Translation initiation factor (EIF) 3 subunit 7-like (Zm)	N	65	83-1	B4FWK0_MAIZE Putative uncharacterized protein [Zea mays (Maize) [4577]]	ACN28003.1
Translation initiation factor (EIF) 3B	N	83	83-7	C5WRE1_SORBI Putative uncharacterized protein Sb01g028520 [Sorghum bicolor (Sorghum) (Sorghum vulgare) [4558]]	EER91898.1
Translation initiation factor (EIF) 3C	P	42	114-2,1D-4	A8WDL4_WHEAT Eukaryotic translation initiation factor 3c (Fragment) [Triticum aestivum (Wheat) [4565]]	ABW96015.1
Translation initiation factor (EIF) 4 gamma 2-like (Os), topoisomerase-like	N	73	109-4	Q01JV4_ORYSA H0525D09.11 protein [Oryza sativa (Rice) [4530]]	CAH66971.1
Translation initiation factor (EIF) 4A	N	47	125-12	B4FBK3_MAIZE Eukaryotic initiation factor 4A [Zea mays (Maize) [4577]]	ACF79496.1
Translation initiation factor (EIF) 4A	N	47	123-34,1D-12,OG-6	IF4A_WHEAT Eukaryotic initiation factor 4A [Triticum aestivum (Wheat) [4565]]	P41378.1
Translation initiation factor (EIF) 4A	N	47	9-3,90-5,187-2,5-2,8-3,116-2,129-2,131-4,132-2	A2Q689_MEDTR Helicase, C-terminal [Medicago truncatula (Barrel medic) [3880]]	ABN09109.1
Translation initiation factor (EIF) 4A	N	46	115-5,116-4,136-1	B5AKW1_PENAM eIF-4A [Pennisetum americanum (Pearl millet) [4543]]	ACF98296.1
Translation initiation factor (EIF) 4A	N	49	123-2	C0PRI2_PICSI Putative uncharacterized protein [Picea sitchensis (Sitka spruce) [3332]]	ACN40422.1
Translation initiation factor (EIF) 4A	N	38	123-2	A5BNE7_VITVI Putative uncharacterized protein [Vitis vinifera (Grape) [29760]]	CAN61607.1
Translation initiation factor (EIF) 4A	N	48	164-2	A2YGP5_ORYSI Putative uncharacterized protein [Oryza sativa subsp. indica (Rice) [39946]]	EAZ02256.1
Translation initiation factor (EIF) 4A	N	47	147-10	C5Z8X0_SORBI Putative uncharacterized protein Sb10g028940 [Sorghum bicolor (Sorghum) (Sorghum vulgare) [4558]]	EER90321.1
Translation initiation factor (EIF) 4A	N	47	102-8	C5XUM2_SORBI Putative uncharacterized protein Sb04g003390 [Sorghum bicolor (Sorghum) (Sorghum vulgare) [4558]]	EES04512.1
Translation initiation factor (EIF) 4A	P	38	103-7	A7KMF1_LOLPR Eukaryotic initiation factor 4A (Fragment) [Lolium perenne (Perennial ryegrass) [4522]]	ABS19813.1
Translation initiation factor (EIF) 4A-1	N	47	6-15,83-9,91-12,123-4,1D-2	IF4A1_ORYSJ Eukaryotic initiation factor 4A-1 [Oryza sativa subsp. japonica (Rice) [39947]]	BAA02152.1
Translation initiation factor (EIF) 4A-3	N	47	123-2	IF4A3_ORYSJ Eukaryotic initiation factor 4A-3 [Oryza sativa subsp. japonica (Rice) [39947]]	BAB21258.1
Translation initiation factor (EIF) 4AA-like (Os)	N	85	123-2,124-10	B9RK89_RICCO Dead box ATP-dependent RNA helicase, putative [Ricinus communis (Castor bean) [3988]]	EEF48087.1
Translation initiation factor (EIF) 4E-1	N	24	44-4,46-2,185-2,20-2,21-1	IF4E1_WHEAT Eukaryotic translation initiation factor 4E-1 [Triticum aestivum (Wheat) [4565]]	CAA78262.2
Translation initiation factor (EIF) 4E-2	N	24	44-4	IF4E2_WHEAT Eukaryotic translation initiation factor 4E-2 [Triticum aestivum (Wheat) [4565]]	AAA34295.1
Translation initiation factor (EIF) 5	N	49	4-2	A3RCW1_WHEAT Translation initiation factor eIF5 [Triticum aestivum (Wheat) [4565]]	ABO15892.1
Translation initiation factor (EIF) 5A	N	17	160-8,1D-6	Q308L4_9POAL Translation initiation factor 5A [Secale sylvestre [4552]]	ABB29987.1
Translation initiation factor (EIF) 5C-like (Zm)	N	51	148-5	B9FZQ4_ORYSJ Putative uncharacterized protein [Oryza sativa subsp. japonica (Rice) [39947]]	EEE68271.1
Translation initiation factor (EIF) 6	N	26	29-3	Q8GVF5_ORYSJ Os07g0639800 protein [Oryza sativa subsp. japonica (Rice) [39947]]	BAC45212.1
Translation initiation factor (EIF) iso-4F (Ta)	N	86	127-1	IF41_WHEAT Eukaryotic initiation factor iso-4F subunit p82-34 [Triticum aestivum (Wheat) [4565]]	AAA16209.1
Translational inhibitor protein, endoribonuclease L-PSP family protein (Os,At)	N	19	1D-5	Q8H4B9_ORYSJ Os07g0516200 protein OS=Oryza sativa subsp. japonica GN=P0048D08.132 PE=2 SV=1	BAC20708.1
Translationally controlled tumor protein (TCTP)-like (Ta,At), methionine sulfoxide reductase (MSS4)-like (At)	N	19	33-3,36-2,38-2,1D-3	TCTP_WHEAT Translationally-controlled tumor protein homolog [Triticum aestivum (Wheat) [4565]]	AAM34280.1
Translationally controlled tumor protein (TCTP)-like (Ta,At), methionine sulfoxide reductase (MSS4)-like (At)	N	19	33-3,1D-6	TCTP_HORVU Translationally-controlled tumor protein homolog [Hordeum vulgare (Barley) [4513]]	AAF61933.1
Translin-like	N	32	46-2,47-2,48-2,49-2	B8AYT5_ORYSI Putative uncharacterized protein [Oryza sativa subsp. indica (Rice) [39946]]	EEC79331.1
Translocon at the outer-envelope-membrane of chloroplasts, chloroplast import-associated channel protein-like (Os), TOC75-3-like (At)	N	88	1-1	B8AKQ1_ORYSI Putative uncharacterized protein [Oryza sativa subsp. indica (Rice) [39946]]	EEC74946.1
Transmembrane (TM) 9 superfamily member 2-like (Zm), EMP70 superfamily	Y	72	1D-1	A3ACB2_ORYSJ Putative uncharacterized protein OS=Oryza sativa subsp. japonica GN=OsJ_08732 PE=4 SV=1	EAZ24951.1
Transposase, putative, Rnas H-like domain, zinc finger, BED-type, HAT dimerisation domain	N	45	1D-1	A2XLQ3_ORYSI Putative uncharacterized protein OS=Oryza sativa subsp. indica GN=OsI_13406 PE=4 SV=1	EAY91763.1
Trehalose synthase	P	98	OG-5	D8L9G1_WHEAT Trehalose synthase, putative, expressed (Fragment) [Triticum aestivum (Wheat) [4565]]	CBH32509.1
Triosephosphate isomerase	N	27	46-2	D2D303_GOSHI Triosephosphate isomerase [Gossypium hirsutum (Upland cotton) (Gossypium mexicanum) [3635]]	ACJ11723.1
Triosephosphate isomerase	N	27	21-3,44-3,46-19,48-12,155-6,1D-9	Q9FS79_WHEAT Triosephosphate isomerase [Triticum aestivum (Wheat) [4565]]	CAC14917.1
Triosephosphate isomerase	N	27	33-3,37-2,40-2,46-5,51-3,78-3	TPIS_HORVU Triosephosphate isomerase, cytosolic [Hordeum vulgare (Barley) [4513]]	AAB41052.1
Triosephosphate isomerase	N	27	46-2	B4FHH4_MAIZE Triosephosphate isomerase [Zea mays (Maize) [4577]]	ACF81567.1
Triosephosphate isomerase	N	27	46-2	C6TKJ5_SOYBN Triosephosphate isomerase [Glycine max (Soybean) [3847]]	ACU23435.1
Triosephosphate isomerase	N	27	20-721-14,38-3,44-15,46-6,48-2,185-3,154-6,OG-4	TPIS_SECCE Triosephosphate isomerase, cytosolic [Secale cereale (Rye) [4550]]	CAA81487.1
Triosephosphate isomerase	N	32	21-10,44-6	TPIC_SECCE Triosephosphate isomerase, chloroplastic [Secale cereale (Rye) [4550]]	CAA83533.1
Triose-phosphate isomerase (Hv)	N	27	1D-3	F2EHF8_HORVD Triosephete isomerase [Hordeum vulgare var. distichum]	BAK06780.1
tRNA (guanine-N(7)-)-methyltransferase	N	29	48-2	TRMB_ORYSJ tRNA (guanine-N(7)-)-methyltransferase [Oryza sativa subsp. japonica (Rice) [39947]]	BAD37888.1
tRNA synthetase, alanyl	N	105	1D-3	B8BFZ6_ORYSI Putative uncharacterized protein OS=Oryza sativa subsp. indica GN=OsI_32912 PE=4 SV=1	EEC66648.1
[truncated: 193 more rows]

## Sheet: Top Expressed Stigma Genes
Probe Set ID	GenBank	Identified Gene	A TET	A UNM	A BCP	A TCP	MPG	O TET	O UNM	O BCP	O TCP	S TET	S UNM	S BCP	S TCP	Coleoptile (Z7)	Root (Z7)	Leaf (Z13)	Leaf (Z23)	Leaf (Z49)	Leaf (Z75)	Leaf (Z85)	Stem (Z21)	Stem (Z45)	Stem (Z59)	Stem (Z75)	Embryo (Z85)	Endosperm (Z85)	Pericarp (Z85)	Crease (Z85)	Epiderm (Z85)
Ta.6556.1.S1_at	AF548740.1	14-3-3 protein-like (Ta)	11.2639	11.0229	10.8297	10.3907	10.1891	10.7321	11.8034	10.7082	11.0729	10.4558	11.505	10.5606	11.4329	11.0474	12.4848	10.9945	11.0986	11.17	11.2774	11.2151	10.3638	10.8575	10.3629	10.5071	10.5725	11.704	11.895	11.8107	11.6827
Ta.28350.1.S1_a_at	CK171662	14-3-3 protein-like (Ta,Hv)	13.9838	13.6945	14.0845	13.7487	13.5784	14.0907	14.0445	14.1534	14.1255	13.8564	14.1344	14.1633	13.8064	13.2648	13.7087	12.9212	13.0993	13.2417	13.4227	13.411	12.9315	13.5992	13.6076	13.4524	13.2333	12.8653	13.2721	13.7088	13.455
Ta.50.1.S1_at	BJ307738	14-3-3 protein-like, TaWIN1	10.837	10.7027	12.0463	11.6821	10.5694	11.1569	12.294	11.9258	12.011	11.1438	12.1592	12.0315	12.173	11.6934	12.1821	11.3713	11.3965	11.4913	11.2709	11.1909	11.6592	11.5797	11.4515	11.3251	12.4606	10.3472	11.2951	11.463	11.5605
Ta.25017.1.S1_at	CD901339	14-3-3 protein-like	12.1394	11.5896	11.9788	12.6325	12.1912	12.7421	12.8029	12.6728	12.5476	12.6651	12.9421	12.8716	12.5427	12.4352	12.9372	11.7912	11.8865	11.8592	11.9433	12.0634	12.2132	12.6726	12.5196	11.9456	12.1107	12.5109	12.4322	12.4702	12.2117
Ta.995.1.S1_at	BE405044	1-acylglycerone phosphate reductase-like (At)	9.32499	9.05373	9.07267	8.8157	7.54774	9.04868	8.76134	8.7253	9.13286	9.03156	9.05163	9.77352	11.2295	8.90286	8.73453	8.79001	8.83533	8.27391	8.7817	8.89584	10.1647	8.98815	8.28732	9.76147	8.58092	8.00938	9.04175	9.27641	9.7879
Ta.26932.1.S1_at	BT009239.1	1-acyl-sn-glycerol-3-phosphate acyltransferase PLS1-like (Zm,Os)	11.536	10.7728	11.1049	10.5302	9.47769	10.9031	10.2816	10.6446	10.163	10.7475	10.2952	10.702	10.6205	10.0052	9.94974	10.0905	10.3517	10.3493	10.3348	10.4648	10.1117	10.5541	10.2114	10.4938	9.75944	11.1884	10.3033	9.90879	10.6458
Ta.425.1.S1_s_at	CK196445	1-aminocyclopropane-1-carboxylate oxidase (ACO)	10.4117	13.1795	13.1564	12.7103	0	8.41144	9.01827	9.69674	9.33678	0	8.614	9.42188	10.406	9.67074	7.51772	0	9.38804	8.98236	10.3413	10.7501	8.91976	8.34534	6.72221	8.74817	0	0	0	8.79763	0
Ta.9107.1.S1_x_at	CK216168	1-aminocyclopropane-1-carboxylate oxidase (ACO) (Hv)	9.43692	10.0885	9.91487	11.3819	0	10.4946	11.6723	10.6916	9.77561	10.2347	10.6658	11.1052	11.643	11.599	7.36097	10.5525	10.844	11.4231	10.4795	9.47892	11.2012	11.4128	10.8198	10.1149	9.18959	0	0	8.82141	0
Ta.20456.1.S1_at	CD890144	1-aminocyclopropane-1-carboxylate oxidase (ACO)-like	9.12113	9.66027	10.3588	11.8398	0	9.52084	10.3149	10.5495	10.6705	8.62313	9.56331	10.1944	10.8048	9.41841	0	0	0	0	0	0	8.80367	8.88358	9.61709	0	8.43725	8.5128	10.9437	12.2018	10.8604
Ta.5476.1.S1_at	CA604372	1-phosphatidylinositol-3-phosphate 5-kinase-like	10.0791	9.96442	9.65521	10.5017	0	9.2666	9.5111	9.33036	8.61621	9.53603	9.52303	9.90498	10.6084	8.99027	9.52831	8.20593	8.16394	7.93759	8.10818	7.98352	9.56879	10.2954	9.64775	9.22195	7.93261	9.58317	7.43122	9.49465	8.7618
TaAffx.113489.1.S1_at	CA653516	2,4-dienoyl-CoA reductase-like, peroxisomal (Zm,At)	7.77318	8.18962	8.51763	9.26073	0	8.202	8.9652	8.4183	9.51832	8.10424	8.89448	9.29803	10.6414	9.52688	9.70321	10.3705	10.7224	10.4821	10.9951	11.1511	9.66205	9.47551	9.50931	10.199	9.32633	9.03161	9.71204	9.99892	9.76906
TaAffx.120014.1.S1_at	CD897081	2,4-dienoyl-CoA reductase-like, peroxisomal (Zm,At)	9.79302	9.59923	9.18303	8.3879	0	9.7118	9.30553	9.43076	9.38862	9.85966	9.55121	9.97401	10.5356	9.4058	9.4371	10.5717	10.8882	10.5202	10.981	10.92	10.1172	10.0523	9.64212	10.4193	9.66917	9.24509	9.97583	9.82691	9.40286
Ta.18932.1.A1_x_at	CA639741	20S proteasome subunit alpha type-1-A, PAF1-like, arsenic tolerance 5-like (At)	10.9812	11.6105	11.3052	10.6855	8.62297	11.3551	11.836	11.811	11.9202	11.248	11.906	12.0012	11.7953	11.1829	11.816	9.26784	9.11321	9.29548	9.67146	9.59412	9.99457	10.3887	10.5109	9.69084	10.5666	10.3399	10.6441	11.0444	10.7901
Ta.14373.1.S1_at	BJ308379	20S proteasome subunit alpha type-2-A-like (At)	10.9636	11.2274	11.8276	11.2473	8.88908	11.3201	12.1621	11.833	12.2471	11.1231	12.004	12.2949	12.3852	11.5558	11.8998	11.2004	11.2778	11.458	11.6432	11.6755	11.35	11.7523	11.8209	11.7103	11.6616	12.3172	11.6405	12.1137	11.7226
Ta.14393.1.S1_at	CK156758	20S proteasome subunit alpha type-3, PAG1-like (At), 16S rRNA match also	11.4885	10.7035	11.2037	9.90472	8.43412	11.476	11.4223	11.1784	11.2257	11.2503	11.4715	11.3254	11.0423	10.6648	10.7566	9.52244	9.82164	10.1037	10.4136	10.3183	10.1522	10.8407	10.8434	10.5985	11.6915	10.8516	10.7258	11.1375	10.7516
Ta.14529.1.S1_a_at	BJ274240	20S proteasome subunit alpha type-4, PAC1-like (At)	9.87504	10.7211	10.7694	10.5625	8.86811	10.1791	11.4506	11.2088	11.4714	10.0648	11.4805	11.2799	11.4071	10.6779	11.4691	9.61583	9.68242	9.78583	10.0647	9.9646	9.7626	10.2985	10.4783	9.96733	11.0637	11.0523	11.4776	11.4199	10.8521
Ta.6475.1.S1_at	BJ263161	20S proteasome subunit alpha type-6-B-like (At)	10.6264	10.769	11.2803	10.5215	11.0963	11.0374	11.3784	11.0676	11.3218	10.7902	11.4732	11.3738	11.1816	10.8523	11.5317	10.1353	10.306	10.4602	10.7046	10.7505	10.4914	10.9483	11.0755	10.6762	11.1544	10.8391	10.5214	11.1172	10.821
Ta.14021.1.S1_at	BJ221816	20S proteasome subunit alpha type-7-B, PAD2-like (At)	10.7266	10.4802	10.8035	10.3287	7.57107	10.9222	11.1663	10.794	11.1934	10.6649	11.1728	11.2389	11.5077	10.6432	11.1948	10.0313	10.1243	10.3746	10.6745	10.6653	10.29	10.6971	10.6639	10.3415	11.0775	11.4179	10.8771	11.4432	11.2005
Ta.28267.1.S1_a_at	CD879804	20S proteasome subunit alpha type-7-B, PAD2-like (At)	9.98168	10.0734	10.3573	9.52088	7.44479	9.92488	10.3741	10.4912	10.2192	9.92579	10.7213	10.6763	10.3312	9.59438	9.87898	9.06632	9.28535	9.30477	9.77331	9.72122	9.12002	9.77259	9.71518	9.4368	10.8288	10.3562	10.4556	10.4603	9.51737
Ta.14463.1.S1_at	BJ322583	20S proteasome subunit beta type-1-like (At)	10.8339	11.2179	11.2416	10.2843	9.17656	11.284	11.4629	11.5437	11.3383	11.0803	11.5596	11.5295	11.2337	10.5145	11.3205	10.022	9.9643	10.1331	10.0529	9.87964	10.4858	10.884	10.825	10.5714	11.2514	10.2698	10.8186	10.9071	10.7118
Ta.14557.1.S1_at	BJ307098	20S proteasome subunit beta type-2-B-like (At)	10.2119	10.5999	10.8105	11.3037	10.107	11.0447	11.4537	11.2088	11.7688	10.7547	11.4292	11.3599	11.7748	10.8674	11.6947	10.2617	10.3063	10.4805	10.6507	10.5318	10.018	10.5023	10.4814	10.0133	11.682	10.6205	11.2601	11.8164	11.1908
Ta.28748.1.S1_a_at	CA617361	20S proteasome subunit beta type-3-A, PBC2-like (At)	10.4438	10.9633	10.8902	10.6347	9.24355	10.8276	11.3807	11.0061	11.3248	10.6855	11.5167	11.3465	11.485	11.056	11.5965	10.4093	10.3832	10.5179	10.72	10.6547	10.6023	10.9447	10.784	10.3004	11.3684	11.3877	11.0823	11.1161	11.0909
Ta.14429.1.S1_a_at	BJ215467	20S proteasome subunit beta type-3-A, PBC2-like (At)	10.942	10.5265	10.7667	9.42139	8.3858	10.9507	10.869	10.9284	10.8987	10.7919	11.0154	10.9199	10.9892	9.8775	10.613	9.24346	9.55691	9.60795	9.57539	9.52847	9.55698	10.0968	10.2523	9.93323	10.9299	11.1445	10.5813	10.7551	10.4875
Ta.14415.1.S1_at	BJ310478	20S proteasome subunit beta type-4, PBG1-like (At)	11.7883	10.99	11.1956	10.5531	9.40642	11.9008	11.69	11.1895	11.7738	11.5612	11.6846	11.6532	11.6942	11.2407	11.1887	10.6538	10.7398	10.8107	10.9664	10.9609	10.8225	11.1042	11.1398	10.8893	11.7368	11.6345	11.2542	11.7588	11.3321
Ta.14579.1.S1_at	BJ217269	20S proteasome subunit beta type-5-A, PBE1-like (At)	12.3808	10.9492	11.1733	10.7578	0	12.2078	11.0987	11.3347	11.471	12.2176	11.4609	11.5848	11.4504	10.8886	11.3962	10.5984	10.6901	10.6706	10.7303	10.6099	10.5222	10.9579	11.0441	10.716	11.5227	11.3018	11.2389	11.4634	11.304
Ta.3303.1.S1_at	BJ309564	20S proteasome subunit beta type-6-like (At)	8.75449	9.73521	10.1175	9.67718	8.16423	9.03745	10.6591	10.0919	10.313	8.91251	10.6702	10.3819	10.4645	9.75358	10.4284	8.99646	9.05394	9.22055	9.77172	9.7375	9.55286	9.79629	9.86506	9.93379	10.7054	10.5097	10.0131	10.2903	10.0271
TaAffx.55762.1.S1_x_at	CA661664	20S proteasome subunit beta type-7-B, PBB2-like (At)	8.45664	8.30903	9.06218	9.45135	0	8.88514	9.3635	8.73402	10.1433	8.61899	9.24413	9.62762	10.1826	9.71786	10.0785	9.26952	9.40845	9.52157	9.67932	9.69933	9.2325	9.56004	9.70085	9.28699	10.2803	10.2153	9.77477	10.4976	10.0995
Ta.3887.2.A1_a_at	BJ262822	26S proteasome AAA-ATPase regulatory subunit RPT1a-like (At)	11.8467	9.4803	9.71508	10.0441	7.9934	11.746	10.1945	9.58524	10.5659	11.5372	10.1451	10.0761	10.8221	9.8918	10.7795	9.38706	9.40754	9.76117	10.014	9.94399	9.05987	9.42702	9.60923	9.65536	10.5521	10.0371	10.0623	10.3964	9.88655
Ta.6566.2.S1_a_at	CA605646	26S proteasome AAA-ATPase regulatory subunit RPT2a-like (At)	8.53324	7.93719	8.3256	9.6763	8.45017	8.9372	8.97874	8.71448	10.3058	8.59649	8.83991	9.53404	10.4213	9.89716	10.4283	9.18973	9.43608	9.58806	10.1461	10.0978	9.42432	9.39305	9.40026	9.71759	9.97053	9.63626	9.67358	10.2485	10.1459
Ta.21374.1.S1_at	CD873343	26S proteasome AAA-ATPase regulatory subunit RPT3-like (At)	10.0113	10.6618	10.739	9.96455	8.71825	10.3882	10.5914	10.6598	10.7805	10.1348	10.8983	10.7	10.674	9.91817	10.4814	9.30798	9.41674	9.66067	10.0654	9.98142	9.71104	10.073	10.4001	10.5277	10.2779	9.82088	10.0229	10.3672	10.1779
Ta.14349.1.S1_x_at	CK161301	26S proteasome AAA-ATPase regulatory subunit RPT4a-like (At)	11.8955	11.2576	11.0443	9.29535	0	11.7649	11.0242	11.2515	10.8691	11.7893	11.214	11.2698	10.8111	9.92418	10.2853	9.51805	9.66413	10.1324	9.98162	9.97429	10.0931	10.6727	10.5851	10.5814	10.8929	10.5894	10.4018	10.4402	10.21
Ta.22845.1.S1_at	BJ215922	26S proteasome AAA-ATPase regulatory subunit RPT5a-like (At)	12.0314	11.8254	11.7379	11.1591	9.54609	12.0496	11.9485	11.7085	12.2084	11.8846	11.9955	11.8717	12.2006	11.3599	12.0305	10.8584	10.9149	11.1337	11.5761	11.5538	11.0899	11.5513	11.4927	11.6355	11.8239	11.7479	11.4928	12.0144	11.7393
Ta.27684.1.S1_at	CK192932	26S proteasome AAA-ATPase regulatory subunit RPT6a-like (At)	11.3322	11.0475	10.9794	10.5374	7.87597	11.8021	10.9725	10.8444	10.8371	11.5385	10.8883	10.9896	11.071	9.88614	10.6092	9.35167	9.5762	9.59841	9.96888	10.121	9.63396	10.3624	10.3566	10.1992	10.2741	10.8974	10.4317	10.7892	10.6558
Ta.4093.1.S1_at	BJ258753	26S proteasome AAA-ATPase regulatory subunit RPT6-like (At)	11.1767	10.7087	10.5723	10.4212	9.93209	10.1749	10.2133	10.3214	10.6756	10.0214	10.1127	9.9689	10.906	10.1118	10.3427	9.85877	10.064	10.2847	10.6776	10.6598	10.2621	9.82772	10.0421	10.2811	10.0311	10.6387	10.2253	10.2713	9.97536
Ta.28693.1.S1_at	BJ228187	26S proteasome non-ATPase regulatory subunit RPN11-like (At)	10.6056	10.669	11.1228	10.8004	7.43532	10.7365	11.1261	10.904	11.5279	10.5841	11.2886	11.2493	11.2485	11.0171	11.4659	10.4775	10.7198	10.7612	11.3915	11.1194	10.4449	10.6685	11.0046	10.7376	11.3936	10.774	11.0075	11.5476	11.2429
Ta.2555.1.S1_at	BJ220263	26S proteasome non-ATPase regulatory subunit RPN12A-like (At)	9.01184	10.0242	10.1543	9.84305	7.35994	9.93872	10.5345	10.0365	10.38	9.64316	10.6519	10.4352	10.7321	10.318	10.786	9.87491	9.95145	9.86912	9.91108	9.74653	10.1878	10.2181	10.4457	10.0394	10.3167	10.5705	10.0656	10.2678	10.3594
Ta.20762.1.S1_s_at	CF133661	26S proteasome non-ATPase regulatory subunit RPN1-like (At)	11.4902	12.0446	11.4796	10.2492	8.06492	12.1084	11.6624	11.7368	11.5942	11.8635	11.7195	11.4671	11.3413	10.6217	10.8816	9.85896	10.0627	10.3273	10.8678	10.9892	10.1504	11.1503	11.0352	11.1833	11.3196	10.3605	10.5656	11.1585	9.88884
Ta.8245.1.S1_at	CD922906	26S proteasome non-ATPase regulatory subunit RPN2-like (At)	10.5114	11.2383	11.0283	10.1526	8.27149	10.8171	11.3336	11.3155	10.8887	10.5846	11.3991	11.3821	11.2993	9.89832	10.4264	9.27302	9.25737	9.31613	9.67931	9.5781	9.72094	10.5207	10.731	10.432	10.9168	10.0136	10.0933	10.6221	10.3806
TaAffx.114026.1.S1_s_at	CA599873	26S proteasome non-ATPase regulatory subunit RPN2-like (At)	9.32965	6.57674	6.37111	9.79051	8.14941	9.75533	7.52098	6.59988	9.96126	9.52438	7.12693	8.24383	11.0375	9.73384	10.3316	8.24739	8.44887	8.52574	9.19078	9.26533	7.39117	8.06787	8.13561	7.80079	9.98113	9.31541	8.84349	9.68248	9.11176
Ta.23012.1.S1_at	AJ610851	26S proteasome non-ATPase regulatory subunit RPN3b-like (At)	11.0922	11.0395	10.9204	10.7836	8.82031	11.2584	11.2338	10.9767	11.5166	10.9531	11.3291	11.2955	11.5427	11.0773	11.8389	10.0609	10.1939	10.2866	10.707	10.6196	10.6001	11.0161	11.0559	10.6951	11.5893	11.2856	10.933	10.9835	10.9386
Ta.3700.1.A1_at	BJ252627	26S proteasome non-ATPase regulatory subunit RPN6a-like (At)	10.5621	9.67809	10.1108	9.0949	6.6139	10.7153	9.6018	9.73393	10.1275	10.4649	9.71742	9.74934	10.2679	9.35138	9.99418	8.4407	8.9076	9.03059	9.49194	9.52046	8.56898	9.318	9.41621	9.55808	9.74196	9.87949	10.0696	9.96522	9.43483
Ta.1900.1.S1_at	BJ274073	26S proteasome non-ATPase regulatory subunit RPN6a-like (At)	9.1659	8.78492	9.1667	8.77322	7.28861	9.51695	9.39133	9.42332	10.0533	9.27535	9.42409	9.79279	10.1881	9.81773	9.81335	8.70379	8.94941	8.98894	9.11622	9.12182	8.77792	9.39509	9.47207	8.89045	10.3706	9.84596	9.78279	9.86055	9.66391
Ta.3125.1.S1_at	BJ283970	26S proteasome non-ATPase regulatory subunit RPN7-like	10.5704	9.40418	10.07	10.3779	7.96851	10.7644	10.4702	10.3152	11.0407	10.3565	10.5743	10.621	10.8594	10.4131	10.883	9.13386	9.61543	9.77116	10.4235	10.4691	9.75784	10.2377	10.1782	10.1967	11.2645	10.17	10.5615	10.915	10.7355
Ta.2207.1.S1_at	CK200975	26S proteasome non-ATPase regulatory subunit RPN8 (MOV34 protein)-like (At)	11.5169	11.7211	11.5005	10.4431	8.65184	11.6589	12.0031	12.0005	11.8693	11.3953	12.0478	12.0095	11.6208	10.888	11.2012	10.6558	10.9204	10.8819	11.0116	10.9171	10.7257	11.3509	11.3598	11.1662	11.5981	11.7724	11.0437	11.4414	11.1816
Ta.4085.1.S1_at	BQ236648	26S proteasome non-ATPase regulatory subunit RPN9b-like (At)	10.9927	10.2952	9.78923	9.02835	0	10.7481	10.1577	10.2677	10.3662	10.7867	10.6473	10.5439	10.3419	10.3107	10.5303	8.67556	8.86933	8.86143	9.27406	9.17569	9.42813	9.85778	9.90771	9.16836	11.0713	9.13188	9.66737	9.63874	9.58921
TaAffx.55966.1.S1_s_at	CA658931	26S proteasome non-ATPase regulatory subunit RPN9b-like (At)	8.99861	9.28528	9.94832	9.16259	0	9.14066	9.44119	9.2415	9.74532	8.98569	9.76776	9.96318	10.2848	9.15335	10.4659	7.65352	8.24003	8.31863	9.3971	9.36713	8.59989	9.70132	9.45234	9.41607	8.74882	10.6932	9.37134	10.0509	9.63925
Ta.8196.1.S1_a_at	CK215381	2-c-methyl-D-erythritol 2,4-cyclodiphosphate synthase (MECPS)-like (Os)	9.53821	9.85756	9.29333	8.74567	6.72085	9.76906	9.87218	10.1148	10.1034	9.05842	9.51187	10.2709	10.3635	10.4991	8.88781	12.0226	12.238	12.7254	12.9837	13.031	11.7006	10.6171	10.9393	12.5428	8.95431	9.19491	10.4473	10.409	8.96804
Ta.2604.1.S1_at	CD896890	2-oxoglutarate dehydrogenase e1 subunit	11.1028	10.8393	11.5046	12.2595	10.9919	9.99334	10.3034	10.2508	10.5599	9.8001	10.2637	10.7021	11.4194	10.9154	10.9574	10.5184	10.4442	10.6609	10.7871	10.7569	10.7744	10.9499	10.6234	10.8508	10.094	10.948	10.6657	10.9024	10.4499
Ta.5071.1.S1_at	CK196219	2-oxoglutarate dehydrogenase e2 subunit	11.7208	11.4875	12.1872	12.3576	11.812	10.6568	10.3047	10.4285	10.321	10.312	10.1014	10.6383	11.0381	9.77794	10.9446	9.56395	9.41608	9.92929	9.71121	9.77938	10.6555	10.5604	10.6153	10.2163	9.99091	10.8132	10.0367	10.1246	9.84078
Ta.647.2.S1_at	CA685999	3' exoribonuclease-like (Os), histone mRNA exonuclease 1-like (Zm)	10.9242	12.086	12.2238	10.9943	10.6405	10.624	11.4719	11.7768	11.8328	10.9038	11.5255	11.9901	12.0331	10.647	9.75249	10.0933	10.7868	10.6966	10.9857	11.1261	10.1505	12.0029	11.362	12.1989	11.3636	10.7341	7.53622	9.84958	10.7335
Ta.1906.1.S1_at	BJ285249	3-deoxy-D-arabino-heptulosonate 7-phosphate (DHAP) synthase, phospho-2-dehydro-3-deoxyheptonate aldolase, chloroplast	10.3087	11.5646	12.1964	8.35613	8.06972	10.349	11.6289	11.6079	11.0143	10.7797	11.3401	11.9075	11.1998	11.3362	12.9675	11.051	10.4857	9.11803	7.69397	7.35539	12.1118	13.2312	13.0617	10.465	10.2484	10.9485	11.2854	10.9545	12.1171
Ta.20902.1.S1_a_at	BJ311735	3-hydroxyacyl-CoA dehydratase, pasticcino (PAS) 2A-like (Os)	9.22516	11.0234	8.59937	7.69079	0	7.65695	8.93375	8.78983	9.20744	8.10445	10.4995	11.28	10.8972	10.941	9.10196	9.22437	8.14104	6.4228	6.64609	6.75024	11.5841	9.04102	8.99305	8.10119	8.88012	7.80808	11.1443	10.0167	11.4324
Ta.9307.2.A1_x_at	CD453370	3-hydroxyisobutyryl-coenzyme A hydrolase-like (Os,At)	11.0595	9.83115	10.0536	8.15556	6.01057	10.704	10.2844	10.3454	10.5295	10.6737	10.2756	10.4515	10.3749	9.5351	9.98047	9.47318	9.66468	9.66662	9.58052	9.53153	9.88157	9.75042	9.63961	10.1344	10.1551	8.73054	9.87994	10.0833	9.38744
Ta.24979.1.S1_at	BT009114.1	3-isopropylmalate dehydrogenase	12.2234	10.9332	12.1636	12.4937	11.6418	10.8631	10.5771	10.776	11.0658	10.4224	10.3231	10.6802	10.9937	11.0113	11.5895	10.7944	10.785	10.8815	10.6905	10.6497	11.0355	11.4279	11.3212	10.8433	10.8464	10.782	10.58	10.9783	10.5563
Ta.7498.1.A1_at	CK196251	3-ketoacyl-CoA synthase (KCS) 11-like (At)	8.76438	8.84363	9.85842	8.0266	6.90331	10.2356	10.7884	10.8013	10.2774	10.0363	10.9471	11.122	11.5859	9.9611	10.6188	8.63157	8.06509	7.80541	8.49966	8.41522	10.0082	9.20267	10.4003	7.43	10.5084	7.67294	10.1131	9.62996	10.2761
Ta.20041.1.S1_x_at	CK216702	3-ketoacyl-CoA synthase (KCS) family protein	6.15387	7.6306	6.28457	0	0	5.85994	8.8412	9.20262	9.04891	8.36213	11.8071	11.7172	11.7468	10.9339	9.00229	11.4003	11.1987	10.1458	7.59747	7.48497	11.4197	8.22392	8.56345	8.93909	6.93671	7.54755	11.8484	10.2339	11.1146
Ta.3704.1.S1_at	BJ246716	3-ketoacyl-CoA synthase (KCS), fatty acid elongase-like (Os,Zm), KCS11-like (At)	6.45536	10.991	11.2557	7.67889	0	6.9291	7.48446	6.90175	7.47681	0	5.90791	7.66517	12.1224	9.48546	0	0	0	0	0	0	7.39063	0	0	0	6.66764	0	7.93561	6.76708	0
Ta.369.1.S1_x_at	CA722433	3-ketoacyl-CoA synthase (KCS), fiddlehead-like (At)	11.7555	12.643	12.2565	0	0	11.7043	11.9105	11.9533	11.5567	11.9276	12.8713	13.2056	12.6022	11.8051	0	10.9982	10.6979	10.1033	0	0	11.32	9.97136	10.5005	10.1153	10.411	8.62425	11.8298	11.2513	12.2792
Ta.22683.1.S1_at	BJ253575	3-ketoacyl-CoA thiolase (KAT) 2-like (Os,At), peroxisomal	12.0531	10.186	9.4208	8.97817	7.99672	10.948	10.5565	10.2349	10.4878	11.0991	10.9748	11.7514	11.7221	10.4748	10.7582	9.41211	8.83634	9.02127	10.0312	9.28644	10.6027	11.7573	11.4294	9.88262	10.7089	10.6417	11.0016	10.9599	11.2514
Ta.1616.1.S1_at	BE443125	3'-N-debenzoyltaxol N-benzoyltransferase-like (Os)	6.58587	10.6282	10.0769	8.87115	0	7.34433	8.5282	8.61532	8.61209	7.34845	8.76798	9.22467	10.5023	8.94108	10.488	8.89947	8.49271	0	6.90252	6.61967	10.5713	11.5594	10.9989	5.42209	8.38863	0	10.0442	9.86525	9.34747
TaAffx.97935.1.S1_at	BQ801609	4-coumarate-CoA ligase-like	7.68539	8.75669	9.264	9.94868	0	7.67909	8.58554	8.54248	8.58917	7.69714	8.84672	9.68908	10.3695	8.47134	7.86962	0	8.25403	0	8.64425	8.52779	8.52647	8.32713	8.31394	7.50548	7.34754	7.51428	8.63733	8.4107	8.60296
Ta.24336.1.S1_x_at	BT009036.1	4-hydroxyphenylpyruvate dioxygenase (Ta)	9.24963	10.0036	6.83979	0	0	9.58394	10.2533	10.1568	10.1176	9.21649	10.0484	10.8308	10.6276	10.3252	10.8409	11.0586	11.3714	10.9652	12.1409	11.9367	10.4748	10.4591	10.0111	10.4245	10.445	7.81688	10.0159	8.77559	7.69739
Ta.10823.1.A1_s_at	CK151765	4-methyl-5(b-hydroxyethyl)-thiazol monophosphate biosynthesis enzyme, ribosomal protein 40S, S11	10.568	9.89051	10.3526	7.93512	7.10542	10.412	10.7009	10.7171	11.1286	10.1994	10.3391	10.5467	11.152	10.8041	9.93764	10.5448	10.5885	10.69	10.48	10.5133	10.9911	9.95876	10.0823	9.99905	11.3865	10.6304	10.7507	11.0259	10.3652
Ta.1521.1.S1_at	BJ231255	5,10-methylene-tetrahydrofolate reductase (MTHFR)	10.4165	10.9068	11.3231	8.77468	8.49471	9.97618	10.7131	10.9253	11.3092	10.2409	11.1963	11.9741	11.601	11.638	12.4809	11.5984	11.1707	10.0108	9.98964	9.76709	11.9465	13.0899	12.7906	9.84491	10.9497	9.73012	11.3788	11.4964	12.1771
Ta.7231.1.S1_at	BJ323054	5'-3'-deoxyribonucleotidase	10.0392	10.1842	10.5998	11.2326	12.0795	10.221	9.63404	9.79249	9.66271	10.0738	9.67775	10.144	10.2707	8.26904	8.52991	8.56091	8.5649	9.44969	9.09175	9.12849	7.7438	9.10584	8.90205	8.73989	9.9421	8.97879	8.96408	9.70292	9.33014
Ta.14114.1.S1_at	CA642000	5-methylcytosine DNA glycolase (Ta), DEMETER (DME)-like (At)	9.62324	10.3458	10.6459	10.3226	0	9.69955	10.8795	10.5137	10.064	9.43842	10.5922	10.4156	10.7397	9.96145	9.34391	8.98814	8.95311	8.85981	8.73955	8.51899	9.42218	9.76305	9.64791	8.69051	9.82406	11.307	8.97559	9.58821	9.08082
Ta.16789.1.S1_at	CK207128	5'-phosphosulfate reductase APRL3-like (Zm,Os), alfin-like 4-like, AtAPRL6-like (At)	12.3748	10.9604	11.0566	8.82246	6.89413	10.9559	10.0232	10.2664	10.2233	10.918	10.3766	10.7214	10.3979	9.77465	9.69737	8.51936	8.50715	8.74985	8.95836	8.83615	9.49527	10.5901	10.4197	9.77839	10.6413	10.2331	10.4131	10.414	11.1373
Ta.13462.2.S1_a_at	CA661266	6-phospho-1-fructokinase-like (Os), 6-phosphofructokinase-like (Zm,At)	0	7.77624	7.14139	9.12401	0	6.61176	7.94683	7.08863	8.10183	0	6.73584	6.94086	10.2309	7.98362	9.86461	9.07779	9.35368	9.50725	9.84873	9.74482	7.00067	7.56424	6.86612	9.54174	8.87405	0	7.71601	8.85508	8.44843
Ta.21559.1.S1_x_at	BJ285115	6-phosphogluconolactonase-like	9.66395	10.5218	10.9456	11.5762	11.0525	9.36796	10.9856	11.2885	10.977	9.35859	11.1233	11.5537	10.9713	10.4646	10.7725	10.0244	10.1061	10.4789	10.3096	10.125	10.4259	11.6082	11.1307	11.3235	11.2014	8.35519	10.5225	11.079	10.3443
TaAffx.43193.1.S1_at	CD905031	ABA receptor PYR1-like (At), cyclase/dehydrase-like (Zm)	10.0366	9.53516	9.57664	10.7669	0	11.1903	10.2846	10.4835	10.3536	10.9997	11.8379	12.3508	11.7899	10.9159	11.0954	10.5033	10.433	10.3451	9.22352	9.29516	10.765	10.2514	10.5929	10.1823	9.76143	7.15359	9.27289	10.1953	10.0465
Ta.2262.1.S1_at	BU099416	ABI3-interacting protein 2-like (Os,Zm), frigida-like protein (At)	9.60399	10.3068	9.30738	9.67372	0	11.192	11.4682	10.9235	11.6037	10.7833	11.2282	11.0462	11.1212	10.3114	10.0831	9.0838	9.96557	9.86241	10.1207	10.0697	8.82578	9.69123	9.6295	10.1183	11.3902	10.0366	10.3498	10.6026	9.87091
Ta.1383.1.S1_s_at	BE426676	acetoacetyl-CoA thiolase-like (Os), acetyl-CoA acetyltransferase-like (Zm,At)	9.3997	9.69353	9.67625	9.54484	8.59336	8.56076	9.1827	9.00537	8.9973	8.64665	9.28172	9.73464	10.3081	8.90246	9.40524	9.25119	10.0441	9.11965	10.1947	10.3265	8.88718	9.45511	8.75875	10.4776	9.12427	10.2675	10.0431	10.0227	10.408
Ta.14631.1.S1_at	CK156269	acetohydroxyacid synthase (imi2) (Ta)	11.4195	11.3522	11.9196	7.86525	7.59492	11.4323	11.3051	11.6262	11.2565	11.2169	11.4275	11.3768	10.7687	11.5669	10.5013	11.9288	11.8505	11.5747	11.2103	11.2508	11.8796	10.9631	11.3315	11.128	12.0027	12.065	11.4052	10.9925	9.98976
Ta.13677.1.S1_at	BJ308472	acireductone dioxygenase (Ta), 1,2-dihydroxy-3-keto-5-methylthiopentene dioxygenase 2-like (At)	9.08499	9.64577	9.96304	8.76973	6.73849	7.91413	9.36901	9.41672	10.2917	7.37897	8.95489	9.3512	10.5451	10.2972	10.4055	10.2831	10.8624	11.087	11.4862	11.4532	9.77178	10.3172	10.017	11.7296	11.0988	11.8664	10.8248	10.8455	10.3647
Ta.10193.1.S1_at	CK192997	aconitate hydratase, cytoplasmic	12.1229	12.3047	12.1976	12.8438	12.7338	10.5718	10.5574	10.7667	10.2495	10.3563	10.6835	11.0426	11.2805	10.6575	11.4792	10.606	10.3728	10.6242	10.618	10.3431	10.9117	10.9321	10.612	10.3864	10.3946	8.57688	9.8124	10.5401	9.90421
Ta.12766.1.S1_x_at	CK162955	ACT domain repeat (ACR) protein-like	10.4903	11.0357	10.9392	10.7095	0	9.478	10.6728	11.65	11.3681	8.89928	10.0674	11.2094	10.8478	10.025	11.3137	11.1711	10.3041	10.2102	11.035	11.3515	10.0429	11.0975	10.9748	11.6382	9.33438	9.99075	11.1473	12.0885	11.227
Ta.4216.1.S1_at	BJ243718	ACT domain repeat (ACR) protein-like	11.6726	10.6636	11.2978	12.7838	12.6225	11.5077	11.0147	11.253	11.1399	11.3256	11.0737	11.1041	10.6863	10.1116	10.985	9.82721	9.74027	10.087	10.0767	10.062	10.533	11.0066	11.1161	10.6399	11.1041	10.7524	11.0586	11.0506	10.2883
Ta.28733.2.S1_x_at	CK209893	actin	12.2176	12.405	11.4529	12.1303	9.5867	12.4661	13.0187	13.2226	13.3468	12.7149	13.5713	13.7365	13.1618	13.2441	13.405	10.9537	11.461	10.6957	11.6599	11.5699	12.1104	13.5353	13.4115	12.7796	12.9893	11.017	12.4205	12.6191	13.4921
Ta.28253.1.S1_at	BJ250223	actin	12.6908	12.5648	11.7886	10.9441	7.96393	13.0251	12.8461	12.9457	12.7377	12.8049	12.782	13.0381	12.668	12.7291	11.8569	13.3206	13.3742	13.4968	13.4451	13.3995	13.155	13.0471	12.9711	13.3492	12.5636	12.0438	12.6372	12.6168	12.3299
Ta.1098.1.S1_at	BJ229397	actin	10.491	10.9094	10.085	12.2124	0	11.8745	11.814	11.4833	11.8188	11.5808	11.8978	11.8184	12.1941	11.8065	12.7218	10.7578	10.7248	10.6181	10.9095	11.0417	11.3804	12.1369	12.4856	10.9679	11.1628	12.0491	11.7547	12.5373	12.0217
Ta.9501.1.S1_at	CK203076	actin	8.92415	8.22559	7.67384	8.8563	6.15343	10.2128	9.98274	10.1586	10.6173	10.4483	10.7551	11.576	11.7654	10.2891	10.598	8.85186	8.41933	8.56872	9.0001	9.08321	10.0475	11.0571	11.0366	9.6437	9.52917	8.14774	9.30195	9.93704	10.2541
Ta.24975.1.A1_x_at	CA722576	actin	11.5798	11.9111	11.0696	11.6229	9.49242	11.9452	12.2753	12.4655	12.5877	12.0375	12.991	13.2611	12.5829	12.6261	12.6534	10.9306	11.2782	10.6765	11.2005	11.3576	11.6058	12.9232	12.5944	12.1796	12.3597	11.1324	11.9098	12.1886	12.9431
Ta.1868.2.A1_a_at	CK159687	actin	10.4262	10.0417	10.8503	12.0311	8.03877	8.60407	8.80989	9.27736	10.394	8.05149	9.13862	10.1614	11.7656	9.87389	10.5216	9.52284	9.44384	9.67727	10.2402	10.5524	8.72236	10.0195	9.37316	10.9818	11.3837	12.7745	12.7753	13.2724	12.3734
Ta.23142.9.S1_at	BQ804739	actin 11-like (At)	10.8538	10.7633	13.0136	13.2807	13.4072	11.0599	11.2501	11.2305	11.3889	10.8183	11.4222	11.6939	11.4131	11.2131	12.7917	9.85302	8.13018	7.92923	7.5746	7.49809	11.0898	11.2676	11.4721	7.72753	10.9182	11.0338	10.9239	10.7079	10.883
Ta.23051.1.A1_a_at	CK154103	actin-depolymerizing factor (ADF)	12.4744	12.1467	11.7256	12.063	0	12.1172	12.3837	12.466	12.803	12.1466	12.5203	12.8221	13.1693	12.4739	13.3378	12.3108	12.2351	12.2373	12.1574	12.1417	12.2746	12.9336	12.7278	12.4774	11.9659	11.2897	12.4619	12.9832	13.3433
Ta.1198.1.S1_at	BJ272933	actin-depolymerizing factor (ADF) 6-like (Os,Zm,At)	12.4206	12.2584	12.487	12.0226	10.749	12.4363	12.8647	12.9513	13.1203	12.1908	12.7614	12.758	13.0785	11.8932	12.6187	12.5251	12.7248	12.7112	12.7797	12.8069	11.8057	12.6338	12.2964	13.2328	12.4908	13.0096	13.0482	13.3341	13.1969
Ta.5577.1.S1_at	BJ320308	actin-depolymerizing factor (ADF) 7 (Ta)	9.02542	10.0333	9.24277	11.2168	6.52254	10.2745	10.5465	10.961	10.6452	9.4731	10.2435	10.2219	10.1682	10.5015	10.3346	11.5021	10.7897	11.6888	10.2818	10.2245	11.627	12.105	11.5799	11.0708	10.3844	10.3111	11.1215	11.7102	11.2929
Ta.1318.1.S1_at	CK164549	activator of 90 kda heat shock protein ATPase (Os), AHA1 domain-containing protein	11.6634	10.7599	11.0308	10.5034	8.7923	11.8425	11.3214	11.4923	11.4779	11.7265	11.4122	11.481	11.4331	10.4503	10.4253	9.79534	10.0105	10.3523	10.3988	10.4094	9.82341	10.4759	10.57	10.5411	10.8432	9.7484	10.4557	11.2027	10.8073
Ta.3089.1.S1_x_at	CA639777	acyl carrier protein (ACP)	8.47616	10.2097	12.2283	10.8224	9.53923	8.71959	10.5817	10.8399	10.8213	8.08037	10.15	10.6476	10.3735	10.2957	10.5855	9.86897	9.63948	9.88412	9.71166	9.64432	10.5846	10.5677	10.6386	9.98206	10.6638	9.3843	10.0864	10.1139	9.57283
Ta.9181.1.S1_at	CK215974	acyl carrier protein (ACP) 1-like (Hv), chloroplastic	10.697	11.9145	11.2825	8.72158	0	10.2787	10.3008	10.7648	10.6668	10.1597	10.5369	11.0941	10.8767	12.5326	11.175	13.0634	12.556	11.9263	11.6883	11.5755	13.3742	12.3543	12.6942	11.3624	9.29729	9.85101	11.0221	10.6957	10.8503
Ta.6568.1.S1_a_at	CK213947	acyl carrier protein (ACP) 3	11.453	12.4642	12.9072	9.39828	9.17599	11.2246	12.0786	12.6118	12.2721	10.9411	12.1054	12.0962	10.6667	11.565	12.3897	11.0135	10.0574	10.3829	10.2842	10.1897	12.7664	12.2133	12.5791	11.0976	12.5802	11.2047	11.9577	11.3777	10.8349
Ta.2218.1.S1_at	CK215379	acyl carrier protein (ACP) 3-like (Hv,Os,Zm), ACP2-like (At)	12.4369	13.0548	12.5663	10.092	6.70641	10.6267	12.3721	12.5061	13.1589	10.6567	12.8619	13.4176	13.1398	12.0185	11.9601	10.9644	10.874	10.4151	10.8231	10.6471	11.086	12.02	11.974	11.4366	12.605	10.2008	12.4554	11.8393	12.2094
TaAffx.8231.1.S1_s_at	CA630824	acyl-activating enzyme (AAE) 11-like (At), medium-chain-fatty-acid CoA ligase-like	0	7.0475	0	0	0	0	0	0	0	0	0	8.39045	12.0094	7.34049	0	0	0	0	0	0	5.30825	0	0	0	0	0	0	0	0
Ta.23282.1.S1_a_at	CD920683	acyl-activating enzyme (AAE) 17-like, AAE18-like (At)	9.84958	9.68827	9.1663	7.66611	0	6.76677	8.11331	8.41037	8.05366	6.45232	7.83783	8.46283	10.2778	8.49795	9.1019	8.33751	8.6555	8.58868	9.40154	9.73398	9.19242	9.6514	9.00386	10.1358	6.83966	7.86931	8.71536	8.91263	9.21969
Ta.13932.1.A1_at	BQ744265	acyl-CoA binding protein (ACBP) 2-like (At)	10.3454	10.4085	10.0598	10.7038	0	10.8529	10.2735	10.0776	9.98803	10.8105	10.0616	10.0177	10.8591	9.34539	10.389	9.3061	9.7483	9.52164	9.9174	9.86925	9.18177	10.2828	9.54057	10.7733	9.28823	10.0901	10.1485	10.497	10.6256
Ta.23712.1.S1_a_at	BJ320002	acyl-CoA binding protein (ACBP) 4-like (At)	11.2452	10.8687	11.069	10.356	9.78474	10.4198	10.8206	10.6529	10.1817	10.2209	10.8829	10.9401	10.5591	9.51761	10.1967	8.9977	9.22	9.32294	9.37709	9.41932	9.44266	10.6685	10.6586	9.80159	9.92036	10.0138	9.62133	9.73575	9.9164
Ta.4957.1.S1_at	CK164879	acyl-CoA oxidase-like	11.151	9.94821	9.15121	8.49986	5.68916	9.99102	9.90171	9.99763	10.2475	10.0554	10.2713	10.7211	10.6119	9.5683	9.42977	8.50555	8.58026	8.66918	8.84237	8.79294	9.28342	9.10897	7.94572	8.28913	8.45972	7.96693	8.65967	8.81589	9.38525
Ta.10260.1.S1_at	CD373536	acyl-CoA oxidase-like (Os)	7.01497	9.63186	8.89901	8.25144	0	0	8.54606	7.45364	7.40744	5.35266	8.44235	7.3954	10.1805	8.31505	9.90983	7.88658	8.68298	7.5465	9.03352	9.10155	7.99845	8.41214	7.66386	9.2141	7.3355	9.3851	9.82038	9.4143	9.75577
Ta.6570.1.A1_a_at	BJ264494	acyl-CoA thioesterase-like (Hv,At), palmitoyl-CoA hydrolase-like (At)	7.77449	9.0986	9.08891	9.74876	0	7.78377	9.57417	8.83423	9.61545	7.77402	8.87404	8.80933	10.282	8.88313	10.0021	9.42584	9.08607	9.42901	9.74242	9.82251	9.81066	8.71484	8.64933	9.56817	8.11557	6.86469	8.00741	8.80058	9.30689
Ta.20176.1.A1_at	CA675572	adagio-like protein 1-like, zeitlupe (ZTL)-like (Os,At), PAS domain, F-box	10.357	9.96211	10.1593	10.0352	7.98115	10.3337	9.89203	10.2201	9.64903	10.319	10.0162	10.21	10.3279	8.74675	8.48737	9.0263	9.58417	9.71816	10.013	10.0182	9.09032	9.31217	8.94883	10.369	8.71093	8.96544	8.93358	9.38182	9.25198
Ta.7732.1.S1_at	CD930151	adapter-related protein (AP-1) complex subunit sigma-like, clathrin assembly protein	10.0819	10.2206	10.573	10.6608	9.8705	10.1081	10.1566	10.3104	10.2088	10.0926	10.4477	10.7748	10.7066	9.7456	10.6959	8.61336	8.40393	8.58885	8.84775	8.61676	9.6969	10.4594	10.4437	9.22442	9.64535	9.90524	10.0237	10.0347	10.3438
Ta.2240.1.S1_at	CK158976	adaptor protein (AP)-2 complex subunit beta 2 subunit-like (Os), beta-adaptin=like protein C-like (At)	10.7272	10.3866	10.5279	10.4949	9.51846	10.7505	10.4696	10.433	10.3751	10.7085	10.7215	10.8046	10.5526	9.90921	10.369	9.00792	9.3445	8.98035	9.6918	9.74393	10.027	10.9271	10.8989	10.3758	9.80228	9.63529	9.66951	9.95212	10.28
Ta.43.1.S1_at	U22442.1	adenine phosphoribosyltransferase (APT) 1 (Ta)	11.6632	11.4352	11.2728	9.73838	0	11.0436	11.0556	11.2983	11.3872	11.2165	11.1805	11.4627	10.787	11.3409	11.7175	11.0946	10.9759	10.9328	10.6793	10.6442	11.5456	11.682	11.6817	11.1844	10.8148	9.6838	10.8743	11.1695	11.487
Ta.3437.1.S1_a_at	BJ282387	adenosine kinase	11.7692	11.0579	10.9374	8.53898	8.06823	12.0518	11.3611	11.3716	12.4474	12.0036	11.6178	12.1853	12.0537	12.4724	12.8649	11.9943	11.6913	11.9375	11.9195	11.9015	12.2493	13.6832	13.5023	11.8858	12.0281	10.5767	12.4746	13.0391	13.295
Ta.1573.2.S1_s_at	CA646935	adenylate kinase-like	11.6622	10.632	11.0299	10.6526	9.79056	10.9921	10.5632	10.4539	11.2749	10.9238	10.6639	11.056	10.7255	11.3416	11.9735	10.6331	10.5093	10.6746	10.3911	10.2556	11.528	12.2982	12.1696	10.2981	11.378	11.3241	11.3333	11.3341	11.378
Ta.121.1.S1_at	U49387.1	adenylosuccinate synthetase (Ta)	11.3179	9.99828	9.97817	5.80073	5.60507	11.6121	10.6836	11.1688	11.2605	11.3565	10.6032	10.6166	10.7457	9.65943	10.3979	8.91807	9.25884	9.90154	10.0588	10.1854	9.93698	9.85534	10.0818	11.6649	10.8947	10.734	10.8701	10.6098	10.2669
Ta.242.1.S1_at	AF244997.1	ADP glucose pyrophosphorylase, small subunit (Ta)	9.78362	9.99937	10.4516	8.98216	7.02459	9.27417	10.2031	10.1641	10.2673	8.84763	9.92752	10.8419	10.4482	11.0399	9.40808	11.0208	10.4343	10.7141	10.7721	10.6362	11.4708	10.5871	10.5691	10.1537	10.8695	13.7524	11.3649	11.3701	10.8207
Ta.2291.1.S1_x_at	CK215947	ADP-ribosylation factor (ARF) (Ta)	11.9018	12.0355	12.1322	11.9363	11.0033	11.3065	11.7439	11.8696	12.0569	11.1675	11.9103	12.2536	11.8791	11.7553	12.1728	11.0055	11.1525	11.4507	11.7325	11.6819	11.3071	12.4085	12.4045	12.0404	11.6564	12.4663	12.0612	12.3082	12.6354
Ta.3065.1.S1_at	CK193799	ADP-ribosylation factor (ARF) 3-like (Os,At), ARL1-like (At)	10.2338	10.1138	10.307	9.03503	0	10.0854	10.3721	10.4221	10.314	10.1064	10.6455	10.8641	10.308	9.7284	10.1159	7.90651	7.64484	7.90585	8.38535	8.53495	9.64884	10.5779	10.4135	8.82034	9.81172	9.12299	9.76048	9.5228	10.2765
Ta.2522.1.S1_at	CK154411	ADP-ribosylation factor (ARF) A1E-like, A1F (At)	9.38893	10.3939	10.703	10.0417	0	9.78565	10.2572	10.5404	10.5518	9.00729	10.0167	9.97519	10.2562	10.2686	10.557	12.1623	12.4577	12.7266	12.7266	12.7106	10.9148	11.3831	11.0876	12.664	11.1648	7.75289	10.5442	11.4956	11.1459
Ta.11141.2.S1_a_at	CD879301	ADP-ribosylation factor (ARF) A1F-like, A1E-like (At)	12.8645	12.1648	11.9489	12.5568	13.1913	12.0874	11.8298	12.0958	12.294	11.7398	12.311	12.2768	11.9432	11.0185	11.5244	10.6396	11.1172	11.1541	11.4897	11.3903	10.7584	11.7143	11.809	11.9458	11.9004	11.9325	11.7993	11.9427	12.1914
Ta.3263.1.S1_at	CK168863	ADP-ribosylation factor (ARF) c1-like (At), 18S rRNA-cloning vector sequence	10.1576	10.6998	10.5806	10.8072	10.0152	10.2608	10.1996	10.6354	10.6554	10.2265	10.6917	11.021	11.1691	10.346	10.6893	10.1758	10.4038	10.3616	10.5115	10.4318	10.6039	11.0772	11.0721	10.7702	10.1571	9.65705	10.6097	10.957	11.0185
Ta.23960.1.S1_at	BJ227403	ADP-ribosylation factor (ARF)-like (Os,Zm), ARF A1B-like, A1F-like... (At)	13.1224	13.127	13.248	13.3162	13.1954	13.2505	13.3762	13.3039	13.3508	13.0246	13.4299	13.5301	13.1958	12.9214	13.4905	12.0686	11.8104	11.7479	12.0572	11.8946	12.6408	13.3917	13.4251	12.3398	12.5282	13.206	13.1944	13.2641	13.4128
Ta.8631.1.S1_at	CA690636	ADP-ribosylation factor-like (ARL) 8B-like (Zm), ARLA1C-like (At)	8.90325	8.90463	9.42903	11.6078	11.8792	9.0412	8.88729	8.88611	9.23578	9.07749	9.00129	9.23113	11.2207	9.36629	10.0616	8.8458	9.06244	9.01223	9.60153	9.44199	9.11152	9.244	8.89743	8.69486	7.22583	8.3133	8.21547	8.64447	9.27994
Ta.25030.1.A1_s_at	CA651136	AKIN subunit gamma-like (Zm,At), SNF1-related protein kinase (SnRK) regulatory subunit gamma1-like (At), CBS domain, aldolase-type TIM barrel	9.66785	9.08574	8.39125	6.74129	0	10.3683	9.07169	9.42168	8.91967	10.486	9.28166	9.56767	10.2134	8.71223	8.26996	8.37573	8.39565	8.99659	8.83361	8.71766	8.68465	9.22113	8.98914	8.80592	10.4903	9.89114	9.45717	9.5048	8.81762
Ta.28349.1.S1_at	BJ243053	alanine aminotransferase	9.33027	9.14644	9.898	8.89035	0	8.03611	9.59314	9.37303	10.1999	9.50739	10.0817	10.486	11.9989	9.78342	10.219	9.53447	9.48225	10.3196	10.5172	10.2914	9.19811	10.2702	9.79594	10.2871	10.5654	12.874	11.0065	11.3783	10.5683
TaAffx.50661.1.S1_x_at	CA737233	alanine aminotransferase	8.29613	7.54033	8.42612	8.20569	0	7.20034	8.18614	7.63826	9.01082	8.47813	8.35556	9.07924	11.3456	8.9727	9.10766	8.44274	8.3893	9.35517	9.39722	9.26714	8.5235	9.0692	8.7373	9.10902	9.72603	12.1125	10.1143	10.4899	9.20179
Ta.1117.1.S1_at	CD891659	alanine aminotransferase-like (Os)	9.61607	11.0186	10.3848	8.95494	7.49265	9.34177	10.2109	10.3342	10.4592	8.76583	9.25073	9.84479	10.2183	11.5004	9.67972	13.1997	13.2784	13.4756	13.6238	13.5833	12.2933	11.3569	11.8066	13.5077	10.0638	10.6485	11.7254	11.7866	10.5742
Ta.4834.1.S1_at	BQ803694	alanine-glyoxylate transaminase	11.0244	12.951	12.3798	12.1698	12.4392	10.7159	12.7272	12.7377	12.1951	10.2767	12.4392	11.1587	11.0209	10.131	11.3014	0	9.56292	8.88151	10.4511	10.6352	7.70038	12.5639	11.5569	9.56523	8.77218	0	8.02219	8.03186	9.49784
Ta.22986.1.S1_x_at	BJ307901	alcohol dehydrogenase, ADH1a	13.2293	9.95437	9.41412	10.6403	11.5099	10.6795	11.0961	11.0998	11.389	11.6788	10.1413	11.1042	12.1447	9.9922	10.5374	0	7.37372	0	6.59031	6.69376	7.9332	11.5344	10.5094	8.5338	12.9079	12.0255	12.1601	12.3849	11.2414
TaAffx.15782.1.A1_x_at	CA721905	alcohol dehydrogenase, ADH1a (Ta)	12.144	8.52629	7.98699	9.48559	10.6644	9.68438	9.76558	9.68922	9.89617	10.5198	8.93068	9.69534	10.4945	8.89172	9.27104	0	0	0	0	0	6.76523	10.0202	8.91286	7.06042	11.8606	11.0442	10.9763	11.1437	10.2208
Ta.2955.1.A1_s_at	BJ208167	aldehyde dehydrogenase, cytosolic (Os)	10.2941	12.6981	8.37783	6.79161	0	11.0474	10.3666	11.2812	10.5217	0	0	10.3952	10.7715	7.81488	0	0	0	0	0	7.02391	0	7.30582	8.46164	7.94958	9.19083	8.55627	10.6257	10.7049	10.6005
Ta.662.1.S1_x_at	CK162267	aldehyde dehydrogenase, mitochondrial (Sc)	13.868	11.5611	10.9252	10.4461	0	10.5123	10.1878	10.4527	10.8623	9.28751	9.20796	9.3972	11.2051	10.413	11.8395	11.2934	11.4744	12.0017	12.5997	12.6084	10.0765	11.0702	10.9917	12.3362	10.7463	11.3757	12.4156	11.8405	12.1164
Ta.5744.1.S1_at	BJ272551	aldehyde dehydrogenase, NAD(P)-dependent	0	8.08377	8.1738	0	0	0	0	5.58496	6.66489	0	6.69561	9.55561	12.399	6.49545	6.75988	0	0	0	5.94832	6.84055	0	6.88887	4.97326	8.49577	0	0	0	0	7.78742
Ta.9925.1.A1_a_at	BE516413	aldehyde dehydrogenase-like (Os)	8.93526	9.69286	7.02738	0	0	10.3406	11.0578	11.5791	12.2232	10.6194	11.592	12.2487	10.1873	10.3206	0	0	0	0	0	0	9.56247	5.5132	6.7174	0	7.87984	0	11.5699	11.4027	12.8621
TaAffx.97075.1.S1_at	AJ615666	aldehyde oxidase	0	0	6.99627	0	0	0	0	5.60449	0	0	0	7.91896	11.4127	8.02213	10.3141	0	0	0	0	0	0	7.54024	0	5.91872	8.81011	6.44812	6.17904	6.49795	5.77901
Ta.22895.1.S1_at	BJ319923	aldo/keto reductase-like, auxin-induced protein PCNT115-like (Zm)	9.4416	9.71188	9.26321	8.34	0	8.35868	9.83655	9.40473	9.95044	8.04266	8.87008	9.06557	10.2702	9.26105	9.17413	7.68648	8.66064	9.0113	9.72982	9.89427	8.68078	10.1553	9.97058	10.6052	9.92062	10.5266	11.0371	10.6051	10.6871
Ta.9914.1.S1_at	CD373534	aldose 1-epimerase	10.6578	10.6375	9.75676	8.20862	0	9.16436	9.17251	9.25522	10.1324	9.24183	9.31268	10.3556	11.2824	9.29549	8.75509	8.56691	9.04548	8.65463	10.1559	10.2108	9.36701	9.46819	8.95307	9.6294	10.1731	11.4189	10.4258	9.98206	10.1877
Ta.5330.1.S1_at	BJ280965	alginate regulatory protein AlgP-like (Zm)	11.7781	10.8937	10.5701	10.4231	8.5927	11.9624	12.2247	11.8076	10.7853	11.9648	11.7247	11.2603	10.7307	10.3739	11.3135	10.7733	10.9102	10.3976	10.7175	10.8101	10.2453	10.8673	10.5786	10.9438	10.5124	9.33231	10.7373	11.0099	11.7361
Ta.8798.1.A1_at	BQ162420	alginate regulatory protein AlgP-like (Zm)	11.1867	10.0395	9.57116	9.27917	6.79532	11.2851	11.3424	10.9997	10.6997	11.051	10.7451	10.3645	10.1751	10.1034	11.1142	10.6799	10.9101	10.5009	10.7491	10.8432	9.8254	10.8973	10.7645	11.5382	10.1548	8.33543	10.9605	11.3371	12.0491
TaAffx.9452.1.S1_x_at	CA598403	allene oxide synthase (Hv)	13.0481	11.3647	8.39223	6.20879	0	10.6195	11.4305	12.4121	12.993	12.696	11.3767	12.875	13.6437	12.9418	9.7942	10.2156	0	0	9.29997	7.77754	11.3881	10.3377	9.94314	0	8.15799	0	11.9164	11.0776	11.7898
Ta.5713.3.S1_x_at	CA596219	alpha/beta hydrolase fold-1 containing protein	7.64132	9.50821	8.8702	10.3063	11.7893	0	9.63421	9.14012	7.43789	0	8.58494	8.88673	10.4392	8.56629	9.08055	8.47681	8.46976	8.84237	9.02954	8.36435	7.67342	7.74572	7.34725	8.30704	7.29281	0	7.52656	6.72672	8.88162
TaAffx.62834.1.S1_x_at	CA713714	alpha/beta hydrolase fold-3, carboxylesterase, gibberellin receptor GID1L2-like	0	0	0	0	0	0	0	0	8.65383	0	0	0	10.4065	8.80088	0	0	0	0	0	0	0	0	0	0	0	0	0	0	0
Ta.9628.1.A1_x_at	CA625935	alpha-1,2-fucosidase-like (Ll), alpha-L-fucosidase 2-like (At)	6.54924	7.17531	7.01041	6.36038	0	7.97959	8.67297	8.92534	9.07037	7.76438	8.46086	9.32972	11.2929	8.29763	8.17395	7.13115	7.23687	0	7.55744	7.50979	8.09413	7.97133	7.91972	7.49001	8.09851	8.6786	8.36615	9.24561	10.14
TaAffx.31807.1.S1_x_at	CA607272	alpha-1,4-glucan-protein synthase, UDP forming, reversibly glycosylated polypeptide	11.4215	10.7987	10.9739	9.87187	7.91191	11.1396	11.1888	11.2947	11.512	10.9372	11.4048	11.7665	11.1435	10.9748	11.8349	9.63068	9.12049	9.25349	9.24185	8.9742	10.6714	11.1745	11.459	9.62445	10.7921	10.1427	11.406	11.6035	11.7375
Ta.135.1.S1_at	BJ230302	alpha-1,4-glucan-protein synthase, UDP-forming	12.2752	11.0985	11.5465	10.8814	8.51776	11.8604	11.8538	11.5529	12.3395	11.5421	11.9262	12.4455	12.6455	12.2101	13.1467	10.6146	10.2217	10.219	10.704	10.3212	11.5477	12.1638	12.3332	10.4719	11.5897	12.1089	12.5757	12.8311	13.1766
Ta.134.1.S1_at	BJ286647	alpha-1,4-glucan-protein synthase-like (Zm), UDP-arabinopyranose mutase 2-like (Os)	11.0592	9.81437	10.3205	8.96724	6.91179	9.21459	9.41338	9.83316	10.0999	9.43678	10.2929	10.7711	10.8575	10.1501	11.3751	8.84826	8.8041	8.71192	9.085	9.07488	10.0354	11.3914	11.2281	9.53544	9.74411	10.0757	10.9161	10.6508	11.1656
Ta.18225.1.A1_at	BQ905539	alpha-L-arabinofuranosidase/beta-D-xyosidase isoenzyme ARA-I-like (Hv)	11.6659	12.0114	9.62974	0	0	12.142	11.0683	10.6393	11.132	10.6997	7.90384	8.60611	10.5121	11.7201	11.1873	0	0	0	0	0	11.7618	11.1022	11.1509	0	11.548	0	10.8091	10.873	11.6966
Ta.10307.1.A1_at	BJ275014	alpha-L-arabinofuranosidase-like (At)	6.14123	8.47693	8.83547	8.71625	0	6.19436	8.22732	9.43264	10.5372	7.03736	8.56168	11.4335	13.1516	0	0	0	0	0	0	0	0	0	0	0	0	0	12.5362	12.7212	12.6076
Ta.2009.1.S1_at	CK163335	aluminum-induced protein-like, stem-specific protein TSJT1-like (Os)	9.14667	11.0248	10.5191	8.64187	7.68745	9.69701	11.4276	11.8182	11.8337	9.90438	11.6093	12.3909	12.4745	11.0635	12.5869	12.2696	12.0641	12.4765	12.438	12.3653	10.7393	11.9304	11.5368	12.9521	10.8204	10.4578	11.2322	12.6052	11.8378
Ta.6420.1.S1_at	CK165637	amine oxidase	9.96597	10.465	9.55468	9.88306	0	10.3634	10.0541	9.90253	9.81675	9.71761	9.27965	10.0234	11.1649	9.65101	9.78744	9.97879	9.75288	9.59386	10.3912	9.8091	9.55064	10.3706	9.81199	9.5303	8.38483	0	9.08807	9.99828	10.3637
Ta.3287.1.S1_at	CA639234	amine oxidase (copper containing)	11.2543	10.8719	10.6835	9.11898	9.16812	11.3171	11.2734	11.4422	11.3079	11.1252	10.9971	10.8139	10.4131	9.73442	10.1174	9.11691	9.53529	9.86003	9.74877	9.8479	9.38544	9.81346	9.61124	10.3011	10.4866	9.80852	10.6025	10.7926	10.4309
Ta.5941.1.A1_at	CA730298	anamorsin homolog 1-like, Fe-S cluster assembly protein DRE2 homolog 1-like (Os), cytokine-induced anti-apoptosis inhibitor 1-like (At)	11.4754	10.3251	10.2198	10.1789	9.60032	11.2962	10.1587	10.3958	10.2668	11.1313	10.2803	10.352	10.5053	9.44204	9.68522	9.65556	9.86164	9.94408	9.97418	9.96634	9.15936	9.76819	9.45943	10.0755	10.4129	10.7387	10.1967	10.3096	10.1582
Ta.4059.2.S1_s_at	CA701531	ankyrin repeat containing protein	10.9068	10.0053	10.448	10.1756	0	10.3217	10.4941	10.6324	10.3011	10.1588	9.95686	10.4051	11.0248	9.83256	9.95096	10.6253	10.9282	11.0142	11.5867	11.466	9.78154	10.6787	9.99398	11.5392	9.89329	0	9.36308	10.4322	10.159
Ta.6307.1.S1_a_at	CA661142	ankyrin repeat containing protein	8.26571	9.11914	8.87805	12.6398	12.6941	8.41685	9.02471	9.1291	9.36984	8.2973	9.22824	9.5122	10.472	9.03198	9.78255	7.29279	7.70213	7.92057	8.10924	8.06779	8.50436	9.88978	9.05689	8.78372	9.82846	11.2264	9.93964	9.90393	9.56174
Ta.9243.1.S1_at	BJ267252	ankyrin repeat, tetratricopeptide repeats containing protein	9.4311	9.89865	10.2022	9.0681	8.01084	9.69614	10.2362	10.4002	10.2956	9.29039	9.8016	10.1504	10.9184	8.31007	7.86607	0	7.98759	7.89616	9.14643	9.31154	7.14854	9.02641	8.63139	9.82717	7.64512	12.456	11.934	11.3362	10.9537
Ta.5558.1.S1_at	CK200351	ankyrin repeat-containing protein	0	7.58872	7.05879	8.96694	0	6.59501	7.40559	7.79731	8.35271	6.86192	7.59652	7.74197	10.1609	7.76597	7.32033	0	0	0	0	0	7.46787	8.39846	7.67049	0	6.57733	0	7.22313	7.09456	8.3062
Ta.1577.1.S1_at	BM135000	annexin 2-like, P35-like (Os,Zm), annexin D7-like, D2-like... (At)	8.94034	8.91367	10.738	13.0202	13.0001	0	9.26958	9.48097	9.97301	7.34495	9.32252	10.9051	12.1245	10.7355	12.8933	10.1301	9.5789	9.56384	9.74183	9.28552	9.99847	10.3978	10.47	8.40317	9.69982	8.16485	9.48186	10.2257	10.3391
Ta.13966.1.S1_at	CA606157	annexin-like (Os), annexin A4-like (Zm), annexin D5-like (At)	10.4965	11.4747	12.4208	12.7703	12.7325	10.7856	11.6031	11.6888	11.407	10.7196	11.5091	11.6254	11.8608	11.2806	11.4444	11.2128	11.5921	11.4222	11.2403	11.4618	11.6968	12.0619	11.7046	12.0138	10.7136	9.74288	10.3379	11.1684	11.0284
Ta.10521.1.S1_s_at	CA706488	Ara4-interacting protein-like (At), UBX domain	8.38421	9.97636	9.78161	8.83489	0	9.45006	10.1342	9.7392	9.69086	9.07893	9.84387	9.72627	10.3018	9.322	9.37103	9.04185	9.46491	9.43725	9.66504	9.88609	8.65459	8.90513	8.60879	9.28792	9.58784	9.74167	9.44957	10.0981	9.46049
Ta.13342.1.S1_at	BQ806974	Arabidopsis MEI2-like (AML)-6 (Hv), RRM motif	7.7677	9.85541	8.61337	8.11569	8.24207	9.44674	9.74828	9.04165	8.57205	9.72636	9.5319	9.25234	10.5274	8.00846	8.12151	0	6.93336	7.12769	6.29834	6.48237	7.95457	8.56383	7.90759	8.15234	9.25099	9.04826	8.09221	8.77114	8.94112
Ta.9354.1.S1_a_at	BJ269492	arabinogalactan protein (AGP)	9.5164	9.74068	9.98212	10.6877	10.2333	8.82843	10.3026	9.89345	10.4445	8.55335	10.0242	10.4851	11.4102	9.58328	10.0043	9.54453	9.8601	10.0617	10.4493	10.5056	8.72329	9.60609	9.11563	10.1881	9.78276	10.4436	10.6358	11.2079	11.0695
Ta.13767.1.S1_at	AL820691	arabinogalactan protein (AGP), fasciclin-like, FLA13-like (Ta)	10.3989	10.652	11.7993	12.349	11.629	10.3914	10.6651	10.8396	10.8523	10.3064	11.0028	11.0353	10.9586	11.0006	11.6402	10.7005	10.4242	10.6075	10.2729	10.3295	11.2677	11.4311	11.3672	10.485	11.156	10.7004	11.0502	10.8361	10.6127
TaAffx.111882.1.S1_at	CA631302	arabinogalactan protein (AGP), fasciclin-like, FLA15 (Ta)	9.53614	10.5635	9.87622	5.03704	0	8.47895	9.9042	10.885	10.9292	9.96268	10.2314	10.8974	10.9138	11.9045	12.2166	10.9964	9.74401	5.78809	0	0	12.5038	13.0227	12.9136	6.08018	9.82503	0	12.237	11.9088	12.3005
TaAffx.78714.1.S1_at	CA650069	arabinogalactan protein (AGP), fasciclin-like, FLA15-like (Ta)	8.49168	9.88953	9.31015	7.01462	0	7.62263	9.09966	10.0118	9.54804	7.45245	9.44167	10.6327	11.4481	12.0361	12.6227	11.1654	9.68129	0	0	0	12.6142	13.3476	13.1525	6.72269	9.38577	5.42388	12.8586	12.4563	13.189
Ta.1839.1.S1_at	CA603626	arabinogalactan protein (AGP), fasciclin-like, FLA26-like (Ta)	8.25379	11.132	10.2118	9.09233	0	8.99356	11.1768	11.2486	10.4248	8.50898	10.8217	11.4165	11.1081	11.3957	12.5232	10.09	0	0	0	0	11.4348	12.6013	12.0788	0	9.26063	7.89687	11.9694	11.7201	13.4728
Ta.18179.1.S1_at	CK207745	arabinogalactan protein (AGP), fasciclin-like, FLA3-like (Ta)	11.6089	12.5213	11.3865	8.66731	0	11.3529	12.6205	12.8404	12.5588	11.4099	12.7745	13.0715	12.1839	12.6303	11.8109	11.8187	10.7814	9.32001	6.89716	0	13.019	12.9701	13.0429	9.47484	11.3892	9.54165	12.4934	12.5864	13.0949
Ta.3455.1.S1_at	BQ802910	arabinose kinase-like (At)	9.77083	12.8238	12.4677	10.8391	0	7.92842	9.60542	8.95892	8.89234	7.55336	9.71077	9.77172	11.8371	8.94535	8.24772	7.92808	8.77618	7.84346	9.35261	9.46311	8.37938	7.52659	6.42095	9.48008	7.90918	8.89279	10.1855	9.99998	11.5299
Ta.2892.2.A1_a_at	BJ221744	ARF GTPase activating protein (ARFGAP), GLO3	10.2442	9.68987	9.49587	10.6827	7.12914	10.4612	10.605	10.2093	10.5798	10.1861	10.4592	10.6426	11.4885	10.9271	11.4865	9.90196	9.838	9.73895	9.92342	9.81732	10.9212	11.7085	11.594	9.63633	9.62127	8.84568	10.8093	10.8756	11.8726
Ta.358.2.A1_a_at	BJ266752	ARF GTPase activating protein (ARFGAP), ZAC-like (Zm), ARFGAP AGD12-like, AGD13-like, AGD11-like (At), C2 calcium/lipid-binding domain, CaLB	8.58443	9.7179	10.5707	11.6639	11.7864	9.45798	10.3389	10.4233	10.6415	9.15847	10.297	10.3384	10.202	9.21464	9.7214	7.80042	8.24504	8.3805	9.01857	8.80422	8.88028	9.98184	9.68371	9.67496	10.1252	9.83036	9.31411	9.56105	9.31126
Ta.12554.1.S1_a_at	CD909877	ARF GTPase activating protein (ARFGAP), ZIGA2-like (Os), nuclear shuttle protein (NSP)-interacting GTPase-like (At)	9.76392	10.2588	9.56699	9.11735	0	10.22	10.767	10.791	10.7686	10.293	10.9269	10.8324	10.7228	9.95836	9.94426	8.37097	8.73314	8.663	8.86606	9.0915	9.12218	10.6118	10.2662	9.83728	10.3701	10.5075	9.7475	9.83774	10.1898
Ta.6008.1.S1_x_at	CK208831	ARF GTPase activating protein (ARFGAP), ZIGA3-like, AGD5-like, AGD15-like (At)	11.5023	11.7758	11.4458	12.6541	12.9188	10.3847	11.3687	11.3286	11.4003	10.3517	11.4682	11.4871	11.6055	11.4712	11.5722	10.5179	11.1007	10.7895	11.5302	11.5845	10.3303	11.5612	11.0924	11.6909	11.4367	10.9123	10.8943	11.1766	11.4075
TaAffx.59821.1.S1_at	CA653010	arginine decarboxylase-like (Ta)	6.40322	10.0669	9.15783	9.03939	9.39541	8.09386	8.70347	8.28209	8.83395	7.90396	9.47663	9.22409	10.2224	9.13692	9.98033	8.6973	7.76791	8.71407	8.70582	8.38922	7.34757	7.38289	8.26856	7.88553	8.04915	0	8.98732	7.73067	9.11192
TaAffx.65399.1.S1_at	BJ247900	argonaute (AGO) 1-like (At), zwille/pinhead-like (At)	9.64135	6.21856	6.61039	5.48888	6.57338	7.60526	10.0566	9.3233	9.44007	9.02809	10.6872	11.3323	12.0988	0	0	0	0	0	0	0	0	4.75673	0	0	0	6.87234	7.62927	8.90634	8.71623
TaAffx.5570.1.S1_at	CA706448	argonaute (AGO) 1-like (At), zwille/pinhead-like (At)	8.9386	0	5.56844	0	0	7.03308	8.27271	7.58176	8.69961	8.2743	8.61955	9.81862	11.5051	0	0	0	0	0	0	0	0	0	0	0	0	7.09974	7.16276	8.28182	8.15177
Ta.27352.1.S1_at	BJ273868	argonaute (AGO) 4-like (At), zwille-like (Os)	11.9088	10.8803	10.4994	8.634	8.75308	12.9128	12.8486	12.7091	12.6161	12.4211	12.4049	12.4241	11.9831	9.2438	9.25309	0	7.44338	8.19177	8.16966	8.34232	7.34818	8.48848	8.82381	8.31147	12.0657	10.2555	10.133	10.1198	9.46011
TaAffx.92661.1.A1_at	CA596189	argonaute (AGO) protein group, putative	11.1086	8.27004	8.57591	7.6338	8.32859	9.33563	11.8504	11.3476	10.8907	10.4922	12.2631	12.7963	13.1177	0	0	0	0	0	0	0	0	0	0	0	0	8.91884	9.27383	10.2773	10.1649
Ta.3633.2.A1_a_at	BJ215439	ARID/BRIGHT, HSP20 domain containing protein	10.9325	10.297	10.0516	8.53973	0	11.8335	11.2939	11.0543	10.7651	11.7667	11.1932	10.7798	10.4138	9.64193	9.35639	8.94957	9.56875	9.52047	9.49336	9.59338	8.91061	8.95897	9.20108	9.50631	10.2036	10.0394	9.27256	9.46771	9.25865
Ta.4317.1.A1_a_at	CA653407	armadillo (ARM) beta-catenin repeat family protein	9.29975	8.99373	8.95226	10.1857	9.25431	9.7409	9.35358	9.24532	9.50278	9.59998	9.40624	9.40802	10.4825	9.58488	10.0341	9.49082	9.34053	9.08727	9.50693	9.56105	9.51582	10.2898	9.5493	9.56797	9.98356	8.47517	8.65876	9.00147	9.31053
Ta.3228.1.S1_a_at	CK205925	armadillo (ARM) repeats containing protein	11.3301	10.5665	10.1619	6.73278	0	12.0257	11.0669	11.095	10.9343	11.9302	11.1313	10.8734	10.6555	10.402	10.6435	9.31068	9.88334	10.2119	10.8703	10.7964	10.2333	10.3226	10.3475	10.823	11.4983	10.3735	9.95543	10.209	10.1894
Ta.7217.3.S1_s_at	CA647733	arogenate dehydratase 6-like (At), P-protein-like (Zm)	0	9.71508	8.56084	9.2316	0	0	9.15031	9.01744	9.47248	0	10.436	11.4153	11.9008	8.99124	10.1599	10.1537	9.98991	9.71896	9.31969	9.19936	9.24328	9.64079	9.031	0	0	0	9.41632	10.5949	10.191
Ta.5074.1.S1_at	CK215187	arogenate dehydrogenase isoform 2-like (Os)	10.3362	11.132	11.9581	8.18915	4.27977	9.43227	10.3586	11.1816	11.5223	9.66926	10.7396	12.0311	12.2825	8.81191	10.4718	9.6568	9.73347	9.66482	8.93901	8.98127	10.458	13.0422	12.3347	10.4276	8.78737	6.75958	11.642	10.8535	11.7448
TaAffx.44224.1.A1_at	CK215535	arrest defective (ARD) 1-like (Hv), silencing gene B101-like (Zm), acyl-CoA N-acyltransferase-like	9.93664	10.7809	10.2811	9.85805	8.73267	10.8377	10.9118	11.1988	11.2093	10.3808	10.7627	10.356	10.1859	10.0384	10.3372	9.3964	9.68351	9.96093	10.4154	10.1789	10.1774	10.4848	10.6192	10.4012	10.4251	10.2855	10.4535	10.7282	10.4504
Ta.23079.1.S1_a_at	BJ317746	ascorbate peroxidase	10.1285	10.0465	9.96534	9.05656	10.4178	9.6763	12.0435	11.3155	12.2105	8.993	12.3248	12.5936	11.5689	11.6381	12.7736	10.5699	10.2865	10.648	11.0197	10.5507	9.88952	11.7445	11.5274	11.617	11.3334	8.4801	11.045	11.5439	11.96
TaAffx.129513.2.A1_x_at	BJ306606	ascorbate peroxidase (Hv)	12.5163	12.0114	12.407	11.4164	10.2869	12.147	12.2836	12.2101	12.2993	11.7098	12.3555	12.0772	12.3965	11.977	12.7507	11.5134	11.5368	11.9554	12.4158	12.4799	11.3814	12.1535	11.9964	11.9549	11.5621	11.8809	12.3866	12.6516	12.3991
Ta.2690.1.S1_at	BT009245.1	asparagine synthetase	11.6073	12.9265	8.52473	0	0	8.246	10.1756	10.9964	12.6367	10.3828	10.3974	10.6974	13.2506	13.6098	13.4793	0	0	0	0	0	10.6884	0	0	0	9.41761	0	6.40572	0	0
Ta.24982.1.S1_at	BJ252409	aspartate aminotransferase	13.0036	11.2846	11.7887	12.2069	10.6015	10.572	11.0845	11.3005	12.2111	11.0031	11.2784	12.2356	12.7697	11.6425	12.6709	10.5207	10.8927	10.1091	11.0499	11.6289	11.1469	12.233	12.0373	11.9072	13.1332	13.8206	13.2482	13.1677	13.1426
Ta.9077.1.S1_s_at	CK167537	aspartate aminotransferase (Hv)	12.4661	11.2043	10.9654	9.18942	0	11.6015	10.9336	11.5436	11.8497	11.3534	10.8999	11.0264	10.5474	11.2413	10.9277	10.8467	10.5202	10.9351	10.4495	10.5644	11.4411	11.0193	11.0329	11.2725	11.8572	12.1567	12.336	11.9699	10.9378
Ta.9466.2.S1_a_at	AJ611106	aspartate aminotransferase (Os)	12.8023	12.2129	11.6035	9.58304	6.91482	11.0694	10.9926	11.772	11.7807	10.4418	10.7192	11.6598	10.9223	11.2276	9.93154	11.1955	10.9679	11.7441	11.7657	11.8776	12.1971	12.3847	12.1203	12.2691	11.1819	10.7233	11.1904	12.1008	10.4208
Ta.5314.1.S1_x_at	AJ609796	aspartate aminotransferase-like (Os)	10.619	8.24328	8.99468	6.49899	4.83769	10.4106	9.56757	9.78709	9.88987	10.6162	9.83472	10.2843	10.4022	9.19992	10.0109	8.11243	7.67564	8.34141	7.98672	7.85331	9.30413	10.565	10.2465	8.86703	10.6797	10.0837	9.9061	10.4375	9.45119
Ta.23805.2.S1_a_at	CA638042	AT-hook DNA-binding motif containing protein 1, DUF296 domain	11.9834	10.1112	9.0731	10.2071	0	10.8194	10.3777	10.1933	11.1457	10.8837	10.6865	10.7732	11.0616	8.49664	8.56418	8.22889	8.72396	8.64722	9.64425	9.91869	6.49196	7.45834	7.65286	9.41389	8.98276	0	8.48005	9.30896	9.66177
Ta.2201.1.S1_at	BJ321262	AT-hook motif DNA-binding family protein	11.7324	10.667	9.99759	10.4674	0	12.1951	11.7855	11.2541	11.4551	12.494	12.3636	11.8839	10.7118	9.60687	10.5708	0	0	0	7.76312	7.73855	0	7.61517	8.06783	8.65648	11.9684	8.64092	9.80983	10.224	9.13456
Ta.5419.2.S1_a_at	BJ228982	AT-hook protein 1-like (At)	10.4408	9.84044	8.8326	9.09218	0	12.3897	12.1393	12.029	12.0662	12.4286	12.8173	11.8439	10.7695	10.553	11.0051	9.26211	10.178	9.50104	10.4193	10.6902	9.13125	9.96875	10.0138	11.3599	11.6048	0	9.47312	11.0219	9.10058
Ta.14589.1.S1_at	BJ321559	ATP citrate lyase subunit B-like	12.2531	10.6592	10.2574	8.85374	6.3367	11.3532	10.8389	10.9543	10.9471	11.3063	11.1321	11.465	11.3593	11.4755	11.5401	9.73005	9.20293	9.10493	9.40754	9.31565	11.5225	12.378	12.1429	9.81335	10.3546	8.53934	10.3326	10.5541	11.7715
TaAffx.27287.1.S1_s_at	CA678789	ATP citrate synthase alpha chain protein 3-like (Os,At)	5.278	5.99099	6.70603	8.76022	7.02214	0	6.43995	6.43715	10.2255	0	6.93923	9.31512	11.3607	10.2096	10.1987	9.30335	9.23626	9.38402	9.81626	9.90854	10.3589	10.9867	10.9256	8.99131	8.96251	9.52926	10.2155	10.7235	10.9506
Ta.4806.1.S1_x_at	CK156511	ATP phosphoribosyltransferase-like, 16S rRNA	11.0607	10.4857	10.0262	0	0	10.5423	10.3467	10.6923	10.5485	10.2206	9.99292	10.3697	10.2795	10.6922	9.89564	11.0631	10.6538	10.4125	10.7217	10.8574	11.6162	10.8437	10.7053	10.6914	10.2285	11.3327	10.7277	10.5946	9.72573
Ta.9352.1.S1_at	CD870241	ATP sulfurylase-like (Os), bifunctional 3-phosphoadenosine 5-phosphosulfate synthetase-like (Os,Zm)	8.75487	8.088	8.7895	8.35414	8.40291	7.45435	9.10735	9.15107	9.64798	7.27941	8.76126	8.97935	10.216	8.89579	12.2312	9.78211	9.47805	9.35522	9.33309	9.50475	9.0472	11.1399	10.3993	11.7716	10.2979	10.2849	11.01	9.54025	9.00025
Ta.2598.1.S1_at	BJ238724	ATP synthase	11.7799	11.5711	12.6062	12.5495	11.4444	11.0073	11.2889	11.4767	11.6689	10.7949	11.4169	11.7013	11.3147	11.673	11.9244	10.848	10.7391	10.9877	10.723	10.6819	11.5682	12.1475	12.0969	11.3195	12.0769	11.3959	11.1976	11.5736	11.5416
Ta.28731.2.S1_x_at	CA720683	ATP synthase 6 kDa subunit-like (Os)	7.76491	10.3566	11.8549	11.7034	10.07	7.96679	10.5275	10.454	11.0153	7.614	10.3555	10.552	10.1909	11.0626	11.1246	10.7379	10.5393	10.8049	10.8595	10.8457	11.0525	11.6017	11.4656	10.9099	11.2623	11.3417	11.2294	11.2922	10.9734
Ta.13777.1.S1_at	CN013134	ATP synthase D, mitochondrial (Os)	12.1098	11.6422	12.5764	11.9403	10.5688	11.2033	11.4396	11.6585	11.0269	11.1685	11.5811	11.8134	10.7065	11.0982	10.9741	11.4123	11.2632	11.4028	11.1286	11.1288	11.8865	12.1026	12.1401	11.296	11.6291	11.9102	11.518	11.7153	11.3995
Ta.23895.1.S1_at	CK205337	ATP synthase, 16 kda proteolipid subunit, vacuolar	11.4462	11.5924	11.8526	11.6494	9.36155	10.9065	11.3846	11.3284	11.7844	10.8758	11.6174	12.0675	12.2494	12.2438	12.5726	12.4031	12.4205	12.0729	12.3162	12.3499	11.9729	12.471	12.1855	11.9591	11.8741	10.9076	11.5727	11.9145	12.517
Ta.28372.1.S1_a_at	BJ250421	ATP synthase, 16 kda proteolipid subunit, vacuolar	12.1928	11.8545	12.0071	12.047	10.3555	10.8061	10.8006	11.1966	11.1577	10.6188	10.988	11.6345	11.5266	11.2384	12.211	11.2037	11.3033	11.4445	11.8169	11.8397	11.5565	12.2274	11.8242	11.9717	10.7587	10.2962	11.2865	11.8397	12.2431
Ta.5.1.S1_at	CK203655	ATP synthase, beta chain	12.6651	12.6157	13.4262	12.8577	10.9959	12.4005	12.3565	12.5703	12.5355	12.2083	12.5276	12.6918	12.2632	12.7064	13.2673	11.8169	11.442	11.5728	11.1153	10.8892	12.4871	12.9329	12.961	11.4794	12.2706	11.3716	12.1631	12.159	11.7353
Ta.2444.1.S1_at	BJ274561	ATP synthase, delta subunit	12.3423	11.3174	12.898	12.8652	11.7294	11.5656	11.2833	11.4496	11.6286	11.4699	11.4131	11.6225	11.996	12.1668	12.254	11.4032	11.1724	11.2592	11.1236	10.9852	12.0452	12.3966	12.4776	11.379	11.8252	11.4873	11.6471	11.9226	11.3653
Ta.6109.3.S1_s_at	CK214551	ATP synthase, delta subunit, mitochondrial	10.4824	9.78635	11.6475	12.1732	10.8419	10.1158	10.368	10.2932	11.3289	10.0811	10.4633	10.8505	11.2881	11.1917	11.9048	10.3678	10.091	10.3189	10.3695	10.3653	10.916	11.0337	11.1325	10.0513	11.1836	10.8525	11.1215	11.0704	10.5567
Ta.14480.2.S1_at	BU099921	ATP synthase, gamma subunit (Os)	12.4223	11.3461	12.8313	12.8314	11.8929	12.0556	11.6719	11.645	12.149	11.8859	11.8547	12.3645	12.2567	12.3718	12.5408	11.9378	11.6461	11.6843	11.3101	11.3468	12.188	12.4383	12.5044	11.2687	12.1915	11.9607	11.7966	11.8889	11.63
Ta.946.2.S1_at	BJ317512	ATP synthase, H+ transporting G subunit	11.2112	11.7832	12.2248	11.1383	9.67962	10.2748	11.4943	11.7053	11.3145	10.0782	11.5051	11.5642	10.9085	11.1389	11.3111	10.5964	10.3799	10.6183	10.1303	10.0248	11.4208	11.6879	11.6662	10.5091	11.63	11.1497	11.572	11.1459	11.1128
Ta.3152.1.S1_at	BJ253666	ATP synthase, H+ transporting, beta chain (Ta,Zm,At)	11.4398	10.9999	12.9498	12.2366	11.3453	11.1696	11.0095	11.1853	11.9332	11.0916	11.1703	11.1181	11.0191	11.0224	11.3386	10.1238	10.0963	10.5855	10.5497	10.4786	10.1525	10.9873	10.9983	10.7655	11.4141	11.2714	11.2826	11.304	10.6368
Ta.4403.1.S1_at	BJ283628	ATP synthase, H+, 21 kda proteolipid subunit, vacuolar (Zm)	11.8902	10.8668	11.2709	11.1566	9.30908	11.3397	10.5994	10.6546	10.9346	11.107	10.6666	11.2466	11.2539	11.3208	11.2992	11.3982	11.4495	11.4354	11.6608	11.688	11.1666	11.5847	11.4038	11.5852	11.2608	10.8147	10.9898	11.2223	11.6127
Ta.28651.1.S1_at	CA596721	ATP synthase, subunit 9	12.7434	13.2853	11.8812	12.5109	11.7876	12.0513	11.73	11.5036	11.8115	11.5968	11.3556	10.2918	11.8248	11.4018	11.2148	12.0708	12.1595	12.1422	12.1354	11.9778	9.23343	10.5516	11.6315	11.7388	12.8035	12.0916	12.3892	12.4047	12.7869
Ta.21235.1.S1_x_at	CA647047	ATP synthase, subunit D1, vacuolar	10.3159	11.587	11.6502	12.0746	11.7587	10.144	10.9486	11.2771	11.0911	10.0257	11.233	11.3722	11.0793	11.2151	11.6089	10.9701	10.8105	10.7132	10.7901	10.7354	11.5793	11.8291	11.5627	11.1436	10.9325	9.92473	10.8147	10.7152	10.2
Ta.13231.1.S1_at	BJ286554	ATP synthase, subunit E, vacuolar (Ta)	10.3096	11.7234	11.5595	10.9166	6.45421	9.99368	11.0532	11.0439	11.5138	9.80327	11.2119	11.8489	12.0575	11.8646	12.2545	11.8173	11.7199	11.5469	11.5881	11.445	11.6865	12.0629	11.9152	11.7074	10.6866	10.6087	11.0409	11.4966	11.6313
Ta.28673.1.S1_at	BJ286336	ATP synthase, subunit F, vacuolar	10.9242	11.7954	12.3488	11.497	10.2377	10.5593	10.9676	11.1094	11.0669	10.344	11.076	11.5817	11.9344	11.4733	11.8124	11.4537	11.5119	11.5523	11.6669	11.7689	11.6211	11.9201	11.9062	12.0808	10.871	10.3407	10.8979	11.3221	11.6181
Ta.1892.1.S1_at	CK163495	ATP synthase, subunit G, vacuolar	10.9192	12.7546	12.8567	12.459	10.5546	10.3942	11.985	12.3397	12.3336	10.3763	12.2913	12.8721	12.4849	12.7331	12.5241	12.3278	12.2352	12.2752	11.9624	11.8822	12.6598	13.1174	12.9946	12.3079	12.3267	11.6737	12.042	12.267	12.5258
Ta.4798.1.S1_at	CK163023	ATPase subunit H, vacuolar	9.15829	10.5839	10.8602	10.679	9.21057	8.41269	9.59973	9.79163	9.90491	8.26263	9.80647	10.423	10.6206	10.3943	10.8056	10.3226	10.5715	10.3778	10.6554	10.6354	10.5469	11.0499	10.7916	10.7607	9.68957	9.54439	9.77464	10.0257	9.67071
Ta.28850.1.S1_at	BJ262711	ATPase, AAA+type, CDC48, endoplasmic reticulum	11.5488	11.552	11.3316	11.02	8.70243	11.5365	11.4626	11.187	11.4958	11.262	11.349	11.5291	12.0788	11.1692	11.8221	10.6898	10.8472	10.9256	11.2933	11.2891	10.4541	10.9316	10.8766	11.0547	11.13	10.8201	11.2049	11.6177	11.2677
Ta.10189.3.S1_a_at	CA641535	ATPase, AAA+type, vesicle fusing (At)	11.2248	9.19134	10.1595	11.5293	12.2126	9.98305	9.19323	9.20519	9.91587	10.1199	9.71454	10.0561	10.8003	10.0737	10.6618	8.3137	8.16885	8.63002	8.86751	8.6333	9.04529	10.2445	10.0191	8.98973	9.73281	9.8323	9.22125	9.66249	10.0959
Ta.2703.1.S1_at	CD452813	ATPase, AAA-type (Os)	10.9267	10.8092	10.5158	10.4128	10.1627	10.9179	10.9282	10.4987	10.8751	10.7369	10.6882	10.6563	10.9863	10.3043	10.1614	9.88607	10.2211	10.4046	10.6644	10.7178	9.41193	9.98291	9.86128	10.4588	10.8446	11.8345	10.555	10.7067	10.5024
Ta.3624.1.S1_a_at	CK161359	ATPase, AAA-type (Os,At)	13.0791	11.4408	11.4105	11.6156	11.6348	10.6402	10.6563	10.606	11.0997	10.7003	10.6636	11.155	11.6408	11.1032	10.7871	11.5892	11.6543	11.4731	11.0832	11.1115	11.0115	11.3165	11.1391	11.3795	10.6923	12.0965	10.899	11.2311	11.3662
Ta.3686.1.S1_at	CA673027	ATPase, calcium	11.586	11.287	11.5484	10.0054	0	11.6521	11.7036	11.6514	11.1942	11.345	11.5263	11.2707	10.9699	10.4443	11.0205	8.77229	9.37862	9.88816	10.3436	10.165	9.16305	10.2138	10.3571	10.477	10.5933	9.48661	9.87389	10.4925	10.4989
Ta.4760.1.S1_x_at	CD936415	ATPase, calcium transporting	10.454	9.5721	9.15537	7.6799	0	10.5592	10.4114	10.3358	9.37114	10.621	10.302	10.6365	10.3274	8.50366	6.59525	7.19027	6.84154	7.04858	7.00527	7.21616	8.9042	8.2101	8.26988	6.96849	9.00551	0	6.6966	7.43308	8.38191
Ta.23482.1.A1_at	CA747193	ATPase, calcium, plasma membrane (Os)	9.71617	10.097	9.90528	10.9852	0	10.1791	10.3079	10.2885	10.2882	10.2551	10.4712	10.4913	10.8688	9.66312	10.0348	9.1894	9.32691	9.78723	10.468	10.2111	9.54694	10.0461	9.73189	10.2153	8.65807	8.21594	8.78193	9.30616	9.40309
Ta.10263.1.S1_a_at	CA703693	ATPase, calcium-transporting, autoinhibited (At)	9.77666	9.5997	10.0006	9.79561	7.44775	10.8209	11.9905	11.6266	10.8773	11.7804	12.1516	11.5788	11.1335	9.89013	10.6689	10.6865	10.9118	11.4016	11.8229	11.7062	8.98224	8.59996	8.63667	11.9102	8.92622	0	8.7629	10.0132	10.7872
Ta.9178.1.S1_at	CD452861	ATPase, calcium-transporting, plasma membrane, ATPase8-like (Os,At)	9.01643	8.80548	10.7846	9.29992	0	9.60143	10.6526	10.2628	9.6957	9.57199	9.98038	10.341	10.9035	8.22388	8.70252	7.51451	7.56235	8.75641	9.90403	9.84002	7.78994	7.84241	7.69149	9.87163	8.63979	0	6.56973	8.27509	9.20466
Ta.20546.1.S1_x_at	BJ284854	ATPase, F0 complex, subunit E, mitochondrial, putative	10.6381	11.2385	11.6454	9.56802	8.39353	10.5338	11.1575	11.2745	10.9728	10.4112	11.509	10.9562	10.3014	9.96863	10.7581	7.15068	5.92848	6.46547	0	6.49016	8.22551	8.13822	9.31718	7.49104	9.81956	10.0771	9.30108	9.44958	8.71016
Ta.28364.1.S1_at	AY543630.1	ATPase, H+, autoinhibited, plasma membrane (Ta)	10.2869	11.3634	11.5839	12.6187	8.00329	9.27539	10.3175	10.5755	11.6971	9.52499	10.6627	11.8757	13.338	12.5333	13.4566	12.7748	12.8489	13.1688	13.367	13.2301	12.0672	12.2846	11.9627	13.1364	10.2922	11.0379	11.6089	12.6041	11.657
TaAffx.55278.1.S1_x_at	CA668780	ATPase, H+, plasma membrane	11.3044	11.6475	11.7498	11.673	7.54054	10.2397	10.5929	11.1522	11.5236	10.4156	10.9652	11.6512	12.0557	11.4029	12.1311	11.9151	11.9864	12.2776	12.1172	12.0466	11.8355	12.1685	12.0356	12.9644	10.3315	10.8081	11.0778	11.8127	10.9547
Ta.3305.1.A1_at	BJ251435	ATPase, H+, plasma membrane (Ta)	10.7946	10.1842	10.4024	8.87852	0	10.0769	10.97	11.2045	11.3371	10.4436	11.7498	12.4818	12.3837	8.05108	6.88505	0	0	0	0	0	7.09305	11.2849	9.36306	6.53298	9.74721	8.16626	11.394	12.0828	11.1983
Ta.2650.1.S1_x_at	CK156172	ATPase, H+, subunit A-like (Ta), vacuolar	11.693	12.9413	12.8056	12.1593	11.3353	11.0148	11.9846	12.1475	11.6988	11.0928	12.2298	12.6564	12.8328	12.2144	12.7107	12.225	12.1198	12.0213	12.0746	11.9249	12.2396	12.7319	12.5691	12.55	11.4076	10.2954	10.8797	11.504	11.9802
TaAffx.29462.1.S1_s_at	CA642292	ATPase, H+, subunit A-like (Ta), vacuolar	10.6183	11.0062	11.364	11.3482	10.8998	10.0747	10.3817	10.1342	10.8304	10.1357	10.5876	11.1834	11.804	11.2988	11.818	11.3129	11.0405	10.8909	11.004	10.8526	10.9874	11.4774	11.5779	11.153	10.4457	9.84607	10.04	10.5184	10.8674
Ta.6496.1.S1_at	CD878462	ATPase, H+, subunit C, vacuolar (Ta)	9.58852	11.1875	11.39	10.7236	8.36286	9.3562	10.821	10.8193	10.8245	9.25207	10.9583	11.5214	11.6781	10.5225	11.6394	10.3388	10.3557	10.3011	10.5657	10.5559	11.1445	11.6625	11.314	10.792	10.4587	10.1883	10.5488	10.7671	10.8821
Ta.28311.2.S1_x_at	CA630222	ATPase, H+, subunit H, membrane (Ta)	9.82082	10.9167	11.2005	11.7934	11.6188	9.26182	10.3527	10.099	10.3422	9.31152	10.4017	10.7699	11.4852	11.303	11.9087	11.0771	11.0015	10.9056	10.8335	10.7592	10.8608	11.6433	11.2858	11.1533	10.1215	10.8615	10.9261	10.5939	11.1666
Ta.10310.1.S1_a_at	BJ238630	ATPase, H+, V0 subunit D, vacuolar (Ta)	11.3218	11.0274	11.2275	11.3636	10.0826	10.558	10.3378	10.7407	10.9069	10.4205	10.5082	11.0332	11.6521	10.6694	11.3148	10.8902	10.835	11.0068	11.1653	11.2012	10.9789	11.3928	11.2211	11.5415	10.6915	10.1962	10.3949	10.9036	11.0575
Ta.7589.1.S1_at	BJ261543	ATPase, H+, V-type, subunit	11.527	11.7088	11.9831	11.873	11.1901	10.9934	10.8615	11.0772	11.1655	11.0458	11.0475	11.7256	11.9083	11.3642	11.7117	11.5878	11.5275	11.5674	11.6276	11.6632	11.3214	12.0811	11.726	11.8772	10.7742	9.39098	10.2206	10.9937	11.0818
Ta.14485.1.S1_at	BJ296354	ATPase, subunit B, vacuolar (Hv)	10.8361	12.1048	11.896	11.5238	10.1374	10.073	11.0132	11.3767	11.2697	10.2497	11.3153	11.7543	11.3948	11.7217	11.5903	11.4548	11.4191	11.3643	11.417	11.3938	11.652	11.9787	11.6161	11.8364	10.6395	9.36227	10.2278	10.6683	11.2161
Ta.2543.1.S1_at	CK169090	ATPase-related DNA repair protein-like, myosin heavy chain-related (At)	11.5357	11.8682	11.7332	10.5828	9.50363	10.9077	11.5617	11.314	11.0492	11.5629	12.0966	12.5359	12.3101	11.2179	11.1417	10.909	11.1843	10.9045	11.2188	11.1761	11.1271	11.5279	11.1011	11.5723	11.82	11.4116	11.265	11.2762	11.6239
Ta.21403.1.S1_at	CK195686	autophagy (ATG) 3-like (Ta)	9.97277	9.96251	9.95964	9.30831	6.52908	8.71148	9.90424	9.76798	10.1538	8.51177	9.80197	10.0518	10.3986	9.88897	10.657	9.71864	10.1376	9.81549	10.4339	10.2729	9.86862	10.3759	10.0266	10.2788	9.35527	10.083	10.0532	10.5022	10.3672
Ta.3499.1.S1_at	AF542187.1	autophagy-related protein 8	12.2688	12.6972	12.8674	12.1899	11.1056	12.104	12.3778	12.1595	12.4995	11.7235	12.0051	12.4541	13.2394	11.9409	12.8571	11.7533	12.1008	11.6912	12.294	12.3432	11.4382	12.2909	11.7774	12.5633	11.1036	12.0257	12.5499	12.9152	13.0885
Ta.28658.1.S1_at	CK162638	autophagy-related protein 8	11.0508	12.8536	12.5489	12.1818	11.8564	10.5846	12.474	12.3728	12.3769	10.3438	12.1313	12.3564	12.5694	11.277	12.5595	11.8786	12.255	12.0453	12.5764	12.5701	11.0874	12.0771	11.4434	12.3648	11.6031	12.2413	12.3876	12.8113	12.642
Ta.9388.3.S1_a_at	CA605718	auxin transport protein BIG-like (Os), E3 ubiquitin-protein ligase UBR4/auxin transport protein BIG/corymbosa1/attenuated shade avoidance 1/dark over-expression of CAB 1/low phosphate-resistant root 1/transport inhibitor response 3/umbrella1-like (At)	10.3299	8.63542	8.05529	8.81781	0	10.9742	9.58833	8.98236	9.81229	10.854	9.39189	9.8094	10.7283	9.95391	9.19774	8.29855	8.50529	9.11841	10.0115	9.90291	7.51051	8.80053	8.41451	9.10937	10.3158	8.71981	8.56915	9.94344	9.1738
Ta.14175.1.S1_at	BQ801741	auxin-binding protein (ABP) 4-like (Os,Zm), ABP1-like (At)	9.54313	10.3032	8.84625	7.73266	0	9.53421	9.7383	9.77947	10.2161	9.25489	9.83342	10.5897	10.2968	11.3622	9.49269	9.53169	8.702	8.59969	8.02294	7.92926	10.3614	10.8342	10.4659	8.82531	12.4212	9.7597	10.177	9.56316	9.85067
Ta.28304.1.S1_x_at	BE430114	B12D protein	11.1086	12.814	12.7876	12.09	10.3278	10.367	12.3677	12.2632	12.4025	10.0247	12.2592	12.0966	11.5162	12.9055	13.4075	12.1411	12.3354	12.2334	12.6924	12.7168	12.1376	13.0049	12.4924	13.306	12.4636	13.9804	13.4741	13.4034	13.1841
Ta.27592.1.S1_at	CK194854	band 7 family protein, stomatin, hypersensitive-induced response protein	11.0021	10.6919	10.3492	10.774	9.45126	11.0976	11.4974	11.4214	11.2523	10.8735	11.5095	11.9715	12.7727	9.84253	10.0592	10.6607	11.336	11.0324	12.4469	12.5076	9.95553	9.79729	9.60753	12.4093	9.24797	9.2021	10.9158	11.5036	12.2169
Ta.9226.1.S1_at	CD915938	Barwin-related endoglucanase, wheatwin1, PR4a	0	0	0	0	0	0	0	0	0	0	0	11.0351	13.1747	0	0	0	0	0	11.752	10.4809	0	0	0	0	0	10.0569	10.5252	0	0
TaAffx.128595.1.S1_at	CK216241	Barwin-related endoglucanase, wheatwin5, PR4e	0	0	0	0	0	0	0	0	0	0	8.63617	12.3966	14.3331	12.3916	11.2253	11.3074	10.5985	0	7.84563	0	9.43147	7.57402	0	7.74559	0	0	8.12217	0	12.9855
TaAffx.113824.1.S1_at	CA604335	Bax inhibitor (BI) 1 (Ta)	6.99017	7.89525	7.50112	10.014	9.18085	6.95198	8.55913	7.58537	9.9601	6.83787	8.38238	8.77122	10.4872	9.33877	9.44064	7.63507	7.91431	8.28922	8.99626	9.15122	8.40312	8.17311	7.90349	8.1419	8.84299	9.98066	8.91652	9.26368	9.65214
Ta.24120.2.S1_at	BJ264522	Bax inhibitor (BI) 1-like (Ta, Zm, At)	10.7278	10.9687	10.1318	11.1764	10.9267	10.7338	11.0038	10.6878	10.8284	10.6299	10.9448	11.0082	11.2055	10.2201	10.6089	9.69813	9.89596	9.98063	10.3798	10.2844	9.89645	9.88579	9.71334	9.93082	10.18	11.4587	10.5051	10.3786	10.9042
Ta.2528.1.S1_at	CD919475	Bax inhibitor (BI) motif-containing protein 4, transmembrane, BI1-like	10.4093	10.57	11.1175	12.3113	11.6962	9.78927	10.6574	10.5552	11.5886	9.70661	10.4866	11.335	12.8373	11.3967	11.9984	11.4564	11.5642	11.5516	11.5994	11.5651	11.0315	11.3925	11.1726	11.2422	11.0942	12.0195	12.151	11.9835	12.6689
Ta.30872.1.S1_at	CN011647	Bax inhibitor (BI) motif-containing protein 4, transmembrane, BI1-like	0	0	4.47129	0	0	5.56471	6.54521	7.22432	7.90788	4.88082	6.55965	8.28401	10.2897	0	0	0	0	0	0	0	0	0	0	0	0	0	6.98492	7.77454	7.84712
Ta.28690.2.S1_at	CD939858	Bax inhibitor (BI) motif-containing protein 4-like (Zm), BI1-like (At), transmembrane	9.78568	8.97977	9.14989	8.81642	0	10.8369	11.2833	11.3088	11.9605	10.2609	11.1762	12.4365	13.0509	0	0	0	0	0	6.69727	6.8114	0	6.35889	6.02136	6.41479	0	8.47505	10.1044	11.6285	11.1667
Ta.28730.1.S1_at	BJ261271	Bax inhibitor (BI) motif-containing protein 4-like (Zm), BI1-like (At), transmembrane	11.3737	11.3219	11.3494	11.6597	10.526	10.9271	11.2789	11.0328	11.0849	10.8665	11.2065	11.1699	12.0269	10.5909	11.6765	10.7801	11.1561	10.8124	11.5796	11.4092	10.5548	11.0143	10.5596	11.2177	9.62852	11.1433	11.5335	11.749	11.7821
Ta.1376.1.S1_at	CD868146	BCL-2 binding anthanogene (BAG) 1-like (Hv), BAG2-like (Ta), ubiquitin domain	8.19708	9.06031	10.0053	9.92819	8.32579	9.60426	9.82958	9.86076	9.23893	8.96943	9.09002	9.32139	10.1726	9.79695	9.83539	9.79495	10.0882	9.26009	9.93748	9.88547	10.4476	11.8221	11.4724	9.34913	9.36569	8.26679	9.41295	10.0321	10.0661
Ta.10997.1.S1_at	BJ230308	BET1-like SNARE 1-1-like	9.66105	10.1584	10.6474	9.56746	8.91297	8.78644	10.6749	10.6944	10.2859	8.5329	10.7064	10.9667	10.7487	9.75427	9.59294	9.50844	10.0497	10.0329	10.3282	10.3699	9.86236	10.545	10.2131	10.5478	10.5001	11.4644	10.8817	11.0503	11.2266
Ta.5628.1.A1_at	AJ577569.1	beta 3-glucuronyltransferase (pglcat4) (Ta)	7.68825	7.486	7.12409	7.40701	0	6.85603	7.66263	8.56932	8.66722	8.37511	8.72258	9.93488	10.531	8.23196	9.02899	8.23359	8.00784	0	6.2537	0	9.51487	11.3463	10.8333	0	7.21618	7.30472	8.85856	8.66653	9.50914
Ta.30623.1.S1_at	BJ285357	beta-cyanoalanine synthase (Ta)	8.95861	9.97703	10.4634	0	0	7.04364	8.84842	8.70486	8.75829	6.83433	8.91017	9.47059	10.7389	10.0155	10.3811	10.7948	10.9673	11.1246	11.9225	11.9231	10.2602	8.9366	9.02082	10.5161	0	0	7.0135	6.90034	0
Ta.2585.1.S1_at	BG908068	betaine aldehyde dehydrogenase (BADH)	12.5199	11.8967	12.1217	11.4361	0	11.4992	10.9024	10.8658	12.2004	11.4514	10.4413	11.3273	12.6382	11.2086	12.3576	9.48423	8.89644	9.01831	10.7894	10.8005	10.3369	11.3398	11.1499	11.2973	11.6389	10.375	11.6992	12.7218	12.3973
Ta.435.1.S1_at	AY050316.1	betaine aldehyde dehydrogenase (BADH) (Ta)	10.8116	10.6256	12.3208	7.63049	7.61506	8.54063	9.57175	9.45526	10.5024	8.4833	9.19676	9.85723	10.3597	10.9463	10.6857	10.5827	10.3045	10.2915	10.7465	10.6147	10.9359	11.1855	10.5149	10.0674	11.3361	13.0078	11.4496	11.1994	10.7756
Ta.7920.1.S1_at	CK199715	beta-ketoacyl reductase, glossy8-like (Zm)	10.2156	10.9528	10.0109	9.84665	0	9.61482	9.94862	10.1114	10.6594	9.59053	10.6563	11.444	11.6707	11.523	10.7458	10.2578	9.83847	9.53113	9.91076	9.64164	11.9441	10.4592	10.433	10.2527	10.6004	8.74452	10.9875	10.3147	11.2803
TaAffx.15436.1.S1_at	BQ169083	beta-ketoacyl reductase-like (Os,At)	0	0	0	0	0	0	0	0	0	7.92274	8.73564	9.01138	10.4623	8.29779	0	0	0	0	0	0	9.48926	6.6275	7.11797	0	0	0	0	0	0
Ta.9146.1.A1_at	BQ800998	beta-ketoacyl-ACP synthase (KAS)-like (Hv), 3-oxoacyl-ACP-synthase-like (Os,At)	6.96549	7.03658	6.81257	0	0	8.19809	7.52142	7.76526	6.85477	9.09956	9.89593	11.2322	12.2093	6.45682	6.49869	7.05398	7.19394	7.30828	7.40989	7.42499	7.01086	6.84428	6.64474	6.65679	6.68987	0	6.04962	6.3543	0
Ta.14887.1.S1_at	CK207420	beta-ureidopropionase-like	9.91418	10.6489	10.5512	10.3195	8.58272	8.81054	8.86702	9.1758	9.61663	9.02775	9.0196	9.65084	10.5166	9.50305	11.095	9.58898	10.4731	9.88669	11.5543	11.8671	9.85136	9.91958	9.36184	11.5547	10.2954	10.6687	10.6669	11.2559	11.5558
Ta.14582.1.S1_at	CK209915	bifunctional methylthioribulose-1-phosphate dehydratase/enolase-phosphatase E1-like (Os)	11.4441	10.4336	10.519	7.59266	0	10.5697	10.3583	10.5443	10.6288	10.3324	10.1917	10.6152	10.426	10.5139	11.039	10.2779	10.3905	10.6713	10.784	10.7501	10.1605	10.5439	10.5438	11.8666	11.1651	10.7161	10.6149	10.5487	10.0154
Ta.1560.2.A1_x_at	BQ162731	BONZAI3-like (At)	8.37714	8.57196	7.76995	6.92303	0	8.62305	10.636	9.56371	8.39096	8.2301	10.0553	9.72222	10.1448	7.51438	8.5351	7.46501	0	0	6.81743	7.10487	7.23081	6.67545	6.8762	6.82229	6.73346	0	7.97284	8.13792	9.06254
Ta.20990.1.S1_a_at	BJ286588	brain protein 44-like protein (Zm)	9.40065	10.4017	11.3268	11.4963	10.4129	8.63165	9.75863	9.82202	9.97869	8.58692	9.72484	10.1641	10.635	10.8835	11.1617	10.8889	10.6154	10.49	10.0712	10.0672	11.4256	11.3361	11.149	10.2044	10.0581	10.144	10.5388	10.6364	10.638
Ta.3424.1.S1_at	AF542189.1	brain protein 44-like protein (Zm), UPF0041 family protein	10.0553	10.8304	11.2274	10.7291	8.98942	9.04953	9.80754	9.86619	9.86126	8.81907	9.78254	10.1866	10.3129	10.5414	11.1436	10.4103	10.0996	9.71179	9.93903	9.94366	10.8495	11.3644	10.8494	10.0774	9.16557	8.89934	10.1026	10.3497	10.3445
Ta.6916.1.S1_at	BQ170280	BRI1-KD interacting protein 135-like (Os), sister chromatid cohesion protein PDS5-like (At)	11.3372	10.9342	10.7265	9.65359	10.1722	12.382	11.5971	11.3973	11.0783	12.1496	11.3628	10.7036	10.324	9.43113	9.39891	9.20703	9.90845	9.95838	10.2481	10.3493	8.86898	9.31945	9.19878	10.4443	10.2306	9.31287	9.15087	10.1215	10.0025
Ta.2880.1.S1_at	CA709110	bromo adjacent homology (BAH) domain, PHD finger, ES43-like (Hv)	11.4418	10.1041	10.0405	9.672	9.14339	12.5098	12.0035	11.8541	11.8984	12.5741	12.024	11.7394	11.0932	10.4392	9.88021	9.50064	9.84414	9.924	9.82858	9.7319	9.57969	10.1418	10.0771	9.9957	11.6741	10.1248	10.6614	10.7178	10.3996
Ta.3495.1.S1_at	BQ166285	BSD domain containing protein	11.613	11.0339	11.4051	9.29609	8.11021	11.682	11.4804	11.535	11.5623	11.37	11.2905	11.3422	11.5554	10.6883	11.5557	9.92019	9.93484	9.78418	10.3256	10.2469	10.4583	11.8787	11.3782	11.2957	11.2397	10.7774	11.2503	11.2633	11.665
Ta.8663.2.A1_at	BQ170671	BTB/POZ fold containing protein	11.1169	11.4813	11.0488	9.61606	8.62684	10.8162	11.4826	11.6455	11.3039	10.8196	11.6711	11.6919	11.1978	10.1823	9.71436	9.12894	9.61375	9.35815	9.4324	9.25788	9.90869	10.7431	10.2373	9.93921	11.1895	11.7975	10.4708	10.6414	10.864
TaAffx.467.1.S1_at	CD911167	BTB/POZ, MATH domain containing protein	11.0399	9.60579	9.98846	10.7981	9.61898	10.5692	10.302	10.2694	9.92323	10.5395	10.7244	10.6842	10.5161	9.83824	10.8659	9.6214	9.63563	9.56524	10.0146	9.95918	9.7193	10.162	10.0741	10.0742	9.62738	9.75295	10.341	10.2618	10.2584
Ta.1079.2.S1_a_at	BJ316978	bud site selection (BUD) 31-like, G10-like	8.61971	9.1636	9.38234	9.94626	9.06143	9.07751	9.94397	9.4798	10.4782	9.10284	10.052	10.1476	10.6636	10.476	10.3946	9.98121	10.4457	10.3564	10.9207	10.6907	9.47418	10.1404	9.94025	10.9446	11.1315	11.0831	10.6492	10.7179	10.5574
Ta.6241.1.S1_s_at	CK209952	BYPASS-related protein, cloning vector sequence	9.74858	9.62134	9.31217	7.67272	0	10.4432	11.6191	11.1666	9.55356	9.82916	11.0764	10.1432	10.3516	9.50921	11.0418	7.98227	7.64372	7.18529	6.87808	6.50437	8.49198	8.68364	8.89667	7.37576	9.4071	5.6796	9.95684	8.54017	11.0451
Ta.1014.1.S1_at	BJ252012	C2 calcium/lipid-binding (CaLB) and GRAM domains containing protein	11.445	10.1629	9.65435	8.83772	11.0213	10.8635	9.71741	9.76236	9.32778	10.7336	9.74537	10.0464	10.1914	7.97166	8.34917	7.38203	7.56826	7.73511	7.55244	7.49657	8.25185	8.57073	8.19234	8.54417	9.30078	8.92081	8.66468	8.72207	9.07718
TaAffx.16897.1.A1_s_at	BQ169034	C2 calcium/lipid-binding (CaLB) domain containing protein-like (At)	9.08279	9.89969	9.46033	9.1859	0	8.96959	10.5929	10.6952	10.8698	9.40243	10.669	10.8948	11.1934	9.33343	8.98009	7.75884	8.569	8.33839	9.18648	9.02083	8.20821	9.01863	8.54035	9.49319	9.43208	8.38071	9.3205	9.21763	9.49426
Ta.4917.1.S1_at	CK215205	caffeoyl-CoA 3-O-methyltransferase 1	8.15932	9.26053	8.08786	0	0	0	10.0741	9.08784	9.93679	8.08553	10.1497	10.5568	11.8779	10.2496	11.6011	0	9.78468	0	9.40857	8.74911	9.92252	11.138	11.5163	8.61243	8.82468	9.795	10.9879	10.3634	12.2163
Ta.2882.1.S1_s_at	AF181661.1	calcium-binding protein, EF-hand motif CCD1-like (Zm), centrin/caltractin-like (At)	9.00685	10.404	10.1983	8.33208	0	9.81731	12.5386	11.9763	10.106	8.18175	12.1543	11.8934	11.7356	9.99485	11.432	0	7.15054	7.81699	8.499	7.97784	8.50563	7.15429	9.97782	8.38671	10.07	9.71456	11.1072	10.5767	12.5776
Ta.2282.1.S1_a_at	CA602264	calcium-binding protein, EF-hand, EH domain	11.5771	10.2732	9.57837	9.70955	7.6361	11.346	10.2177	10.4131	9.89958	11.3871	10.4533	10.366	10.3151	9.73353	9.82999	7.91705	8.11262	8.17704	8.71323	8.68271	9.53232	10.8365	10.535	10.1728	9.31375	8.97457	9.27764	9.47583	9.68351
TaAffx.70139.1.S1_at	AJ615974	calcium-binding protein, putative	0	5.91052	7.08476	8.81946	0	0	0	5.9215	6.39636	0	0	7.69235	11.0854	7.31594	7.44726	8.17696	8.6001	8.9234	9.22494	9.61442	7.6174	9.98276	8.98668	11.3602	6.13777	0	7.12948	10.5219	6.93954
Ta.14471.1.S1_a_at	CA485875	caleosin	5.4853	9.92712	11.3674	8.39194	7.53546	0	0	6.35778	6.99231	6.59076	0	7.34806	11.7104	7.89013	8.74109	7.53424	8.20018	7.79671	7.4099	7.68804	8.68815	9.95337	9.68488	9.26505	6.94251	0	0	8.45901	8.28957
Ta.21296.1.S1_at	CA670118	callose synthase	11.4887	10.031	10.0918	8.82314	0	11.0259	10.5435	10.1591	10.0813	11.0352	10.488	10.4586	10.7968	9.26011	9.218	7.95547	7.81641	8.91233	9.54261	9.33193	8.1893	9.82275	9.44072	9.57278	9.73733	9.76081	8.53597	9.42001	9.72847
Ta.1018.1.S1_x_at	BJ220285	calmodulin	9.66512	11.202	10.5944	10.5037	8.95557	9.88112	12.2964	12.1806	12.1029	9.45294	12.2458	11.9691	10.3029	11.6909	11.9531	10.9644	10.9729	11.018	11.2977	11.3317	11.2879	11.9795	11.7337	12.2847	12.0914	11.8209	11.9813	12.5299	12.1045
Ta.3045.1.S1_at	CK157416	calmodulin, putative, EF-hand, DBC1 domain, 18S rRNA	11.7045	10.6181	10.4008	8.96805	6.9675	11.8101	10.8946	10.6718	10.5113	11.4107	10.6693	10.4279	10.3259	9.81365	9.33948	9.02995	9.36877	9.56587	10.1521	10.1754	9.35201	9.41351	9.8771	10.4058	10.4167	9.76852	8.41651	9.78333	9.28392
Ta.2228.1.S1_a_at	U48692.1	calmodulin, TaCaM2-3-like	10.5878	11.3333	11.836	12.5339	11.3969	11.207	11.8287	12.0274	12.1487	10.9915	12.0383	12.2669	11.8583	11.247	12.0406	10.5847	10.8733	10.8813	11.6484	11.5363	10.9427	11.8411	11.7722	11.6762	11.4206	10.8459	11.8105	11.8833	12.3757
Ta.1403.1.S1_s_at	U49103.1	calmodulin, TaCAM3-2-like	11.5138	12.6438	13.3218	13.5052	12.8217	12.4248	13.7201	13.6009	13.3518	12.0889	13.764	13.6712	13.4231	13.0515	13.7688	12.6422	12.7497	12.8518	13.0871	13.0481	12.5705	13.1229	13.2145	13.0563	12.7565	12.9787	13.2073	13.1938	13.4149
Ta.5403.1.S1_at	BJ298697	calmodulin, TaCAM4-1-like, calmodulin 7-like (At), CaM3-like (Os), EF-hand	9.68368	11.3159	12.6338	13.481	13.277	10.3337	11.3415	11.4976	11.068	10.299	11.5414	11.0205	10.4959	10.1782	11.5927	10.5137	10.6778	11.0763	11.8223	11.7374	9.90701	10.273	10.3584	11.3892	9.95061	8.90546	10.4867	11.0435	10.5321
Ta.4755.1.S1_s_at	BJ271046	calmodulin-binding protein-like	4.34254	4.6937	4.3715	0	4.94736	7.0854	10.001	8.48062	6.85252	6.90362	11.0824	11.2424	10.7881	6.43421	6.48998	4.29441	0	6.2482	7.53649	6.76441	3.89132	0	4.93468	5.08229	3.75123	0	6.41588	5.59563	6.14088
Ta.2270.1.S1_at	BQ168154	calmodulin-binding protein-like (Zm), IQ motif, EF-hand binding site, DUF4005 domain containing protein	11.238	10.1994	9.49849	6.45264	0	12.101	11.5238	11.6355	11.4753	12.0417	11.6386	11.3993	10.6937	10.0656	9.7528	7.32175	6.98891	7.11023	6.21023	5.94599	9.00091	10.5084	10.6595	8.75277	11.0149	10.5871	10.188	10.0109	10.2002
Ta.5938.1.S1_at	BJ298955	calmodulin-like protein (CML) 13-like, caltractin-like (Os), EF-hand	9.74295	10.0954	10.493	11.2237	11.4038	9.90097	10.6823	10.623	10.694	9.69612	10.8969	10.6685	10.432	10.0816	9.73761	8.44993	9.20216	9.12635	9.87013	9.58768	9.15701	10.3663	10.1736	10.6816	10.9309	10.9339	10.5665	10.3302	10.7059
Ta.9099.3.S1_x_at	CD937856	calmodulin-like protein (CML) 16-like (Os), calmodulin-related protein 2, touched induced-like (Zm), CML24-like touch induced (At)	7.29455	8.56757	8.37368	6.31177	0	7.49858	10.2471	9.88553	7.72064	7.03272	10.9556	10.6576	10.9154	7.98355	9.78155	0	0	0	5.99512	6.61916	0	0	0	7.4347	8.98984	6.81229	8.81701	8.40685	10.0549
Ta.13859.1.A1_at	AL830045	calmodulin-like protein (CML) 16-like (Os), CML24-like (At), EF-hand	7.64768	9.14775	9.14165	0	0	7.75826	10.6924	10.5247	8.06451	7.66008	11.4405	11.1415	10.5068	8.78659	10.4438	0	0	0	0	0	0	0	0	0	0	0	0	0	0
Ta.29512.1.S1_x_at	CK195351	calmodulin-like protein (CML) 1-like (Zm), EF-hand domain	8.04406	10.1982	10.1804	11.6186	10.6581	9.86467	11.3693	11.6187	11.5761	8.76864	10.2819	10.9684	11.2922	9.40574	10.1714	7.74902	7.35612	9.26362	10.4433	10.4362	8.68888	8.8499	9.06485	10.6852	9.20224	0	8.99624	9.31167	11.3965
Ta.4155.1.S1_s_at	BJ265640	calmodulin-like protein (CML) 21-like (At), EF-hand	10.6947	9.7666	10.0081	10.4173	0	9.78021	10.1708	10.2411	10.3934	9.5665	9.79438	10.1066	10.9867	9.1193	8.84407	9.02604	10.063	9.63452	9.7425	9.78311	9.26034	10.2775	9.9515	10.2961	9.7805	11.1601	10.1242	10.881	10.7347
TaAffx.122119.1.S1_at	CA728297	calmodulin-like protein (CML) 22-like (Os), CML6-like (At), EF-hand	10.3574	10.2333	10.1972	9.24555	0	7.82751	9.49044	9.1801	8.60547	9.08736	9.73793	9.67044	11.0469	9.38498	10.3262	8.9453	8.71754	8.53345	7.94333	8.04079	9.54326	9.15522	9.56158	6.34868	8.50955	8.19645	9.67734	8.88492	11.0402
Ta.320.1.S1_at	CK214545	calmodulin-like protein (CML) 27-like, Avr9/Cf-9 rapidly elicited protein 31-like (Os), CML32-like (At), EF-hand	6.68171	7.37708	7.18453	0	0	8.33581	9.55055	8.45381	8.44757	9.27182	9.9869	8.15612	10.3382	7.97607	10.3075	8.43512	8.65889	9.27512	9.90137	9.64567	8.44934	8.89001	8.6465	8.07214	8.65734	0	7.55892	6.95818	7.72222
Ta.11837.1.S1_at	BJ286922	calmodulin-like protein (CML) 4-like (Ll), calmodulin 2-like (Zm) , calmodulin 6-like... (At)	12.606	12.1911	13.4858	13.1544	12.1997	11.7682	12.1881	12.5414	12.092	11.5227	12.0081	12.134	11.3542	10.8348	11.266	11.4482	11.3223	11.7863	10.8485	10.7965	11.4831	11.845	12.0489	12.0222	11.5173	9.86326	10.7634	11.7094	10.8339
Ta.14173.1.S1_a_at	CA649522	calmodulin-like protein (CML) 7-like (Os), CML13-like (At), EF-hand	9.40109	10.5376	12.1259	12.3258	11.141	9.57648	11.4006	11.1033	11.1542	9.62713	11.6281	11.5917	11.2954	10.8671	12.0902	10.4238	10.4698	10.294	10.8412	10.8621	10.3844	11.3926	11.3493	11.4655	9.89801	11.456	11.3562	11.2875	11.3214
Ta.2538.1.S1_at	BJ215860	calnexin-like (Zm,Os,At), calreticulin family	12.2	11.8086	11.3791	9.95313	9.04122	11.3292	11.3728	11.1697	11.5195	10.9438	11.5694	11.4379	11.2801	11.3404	12.1421	10.9109	11.2825	11.6068	12.3004	12.1589	10.4019	11.4183	11.5978	11.6891	12.235	11.775	12.1898	12.1444	12.1015
Ta.22317.1.S1_s_at	CD892646	calreticulin precursor (Ta)	12.1254	11.635	11.5283	10.0514	7.76193	9.84134	10.885	10.284	11.0033	9.86035	11.5702	11.6458	10.7412	10.982	11.9076	9.66946	9.72216	10.376	10.693	10.5926	9.77054	10.7921	11.2844	10.3857	10.8308	10.6779	10.6107	11.135	10.6639
Ta.4019.1.S1_at	BJ250474	carbonic anhydrase, gamma (At), transcription factor APFI-like (Os)	10.5755	10.1014	11.7113	11.611	10.1626	10.1399	10.6186	10.8236	10.8201	10.0486	10.7228	10.8313	10.5793	11.0147	11.5529	9.93556	9.59171	9.82652	9.3484	9.24181	10.7296	11.0981	11.0761	9.68409	11.1024	10.9006	10.8628	10.4161	10.0919
Ta.3097.1.S1_at	CD937885	carbonic anhydrase, gamma (Os,At), transcription factor APFI-like (Zm)	11.1417	11.1885	11.9231	11.2345	8.85028	10.6125	10.8239	11.147	11.2143	10.3427	10.9393	11.335	11.2882	11.2621	11.3086	10.635	10.5486	10.9906	10.8983	10.7746	11.1603	11.5401	11.5544	11.3278	11.4384	10.6634	10.7827	10.9592	11.0326
Ta.2853.1.S1_at	BJ306897	carboxymethylenebutenolidase-like (Os,At)	11.89	10.1588	10.7468	8.30609	6.71328	11.8508	10.472	11.2154	11.1843	11.6084	10.5953	10.9955	10.6174	10.7109	10.243	8.98973	9.03925	9.76944	9.66473	9.7099	10.657	11.4849	11.0034	10.2158	11.215	10.3145	10.7061	11.0883	10.7853
Ta.20366.1.S1_a_at	CD453956	carnitine racemase-like, 3-hydroxyacyl-CoA dehydratase-like	8.65658	9.73968	10.1505	10.2695	9.30266	8.53753	9.9445	10.072	9.89492	8.54771	9.93482	9.92826	10.5809	9.41187	10.2106	8.31246	8.72076	8.06448	9.24735	9.13276	8.45218	9.27315	9.12166	9.48321	8.25837	8.02432	9.65529	9.79846	9.08755
Ta.9731.2.S1_a_at	CK161387	carotenoid cleavage dioxygenase 1-like (Os,Zm,At)	10.156	10.3082	10.0265	8.41905	0	9.52374	9.42226	9.50946	9.59683	9.18184	9.08075	9.85366	10.1854	10.2279	8.61206	11.9726	12.0672	12.2723	12.3478	12.3902	10.9609	10.3192	10.5091	12.1452	8.02345	9.39657	9.98271	10.4433	10.5056
Ta.22697.1.S1_at	CD869780	casein kinase II beta-4 (CKB4) subunit-like (Os,Zm,At)	10.8957	10.7	10.48	9.87206	8.86162	11.1532	11.477	11.3199	11.1765	11.0862	11.6022	11.1859	11.1588	10.1297	10.4676	9.4371	9.68942	9.59797	9.93856	10.0655	9.66345	10.1651	10.1173	10.3122	11.4636	11.2058	10.5534	10.3202	10.4063
Ta.13615.1.S1_at	BJ230112	casein kinase substrate, phosphoprotein PP28	12.4065	11.792	11.9474	9.91282	8.21053	12.6057	11.9027	11.9253	11.3153	12.5903	12.0277	11.7298	11.0868	10.9033	10.8572	11.1753	11.1586	11.3593	11.3892	11.4204	11.2653	11.1334	11.0793	11.4098	11.4961	11.199	10.6271	11.2726	10.9709
Ta.11385.1.A1_at	CK215275	casparian strip membrane domain protein (CASP)-like protein, integral membrane family protein, plant integral membrane protein tigr01569 containing protein	11.6777	7.94469	7.56996	8.32782	6.01491	5.75512	0	6.30666	7.75881	4.3485	6.31311	9.02009	11.643	7.7848	6.00449	8.67913	8.77184	9.21029	8.45347	8.46359	8.34125	7.43919	7.29248	8.55331	5.57573	7.96214	9.25766	9.20802	5.24967
TaAffx.3444.1.S1_at	BQ801852	CCR4-NOT transcription complex subunit 1-like (At)	8.99895	10.2785	9.88752	9.53255	8.64503	9.23798	10.39	10.0378	9.16476	9.20176	10.311	10.4457	10.2006	9.32474	8.34336	8.56659	8.84042	8.85791	9.47504	9.58472	9.05608	9.54389	9.17219	9.91212	9.21742	9.61629	7.42288	8.6738	8.50359
Ta.6106.1.S1_at	CK196915	ccr4-not transcription complex subunit 7-like (Os)	8.61024	9.50563	9.0268	11.5717	12.1638	8.83835	10.2894	10.1149	10.6175	8.98039	10.8822	11.0183	10.8039	9.79004	10.4577	8.61051	9.3323	9.00961	9.51088	9.46609	8.32289	9.21141	9.02367	9.69312	10.5983	10.1812	10.3626	9.83073	10.1216
Ta.8164.1.S1_at	CD897653	CCR4-NOT transcription complex subunit 7-like (Os), CCR4-associated factor (CAF) 1-7-like (At)	7.82544	9.06984	8.92149	9.44761	0	8.27843	9.24084	9.10001	9.64986	8.23278	9.5668	9.84165	10.23	8.90163	9.66115	8.37216	8.36925	8.74979	8.71736	8.76587	8.06087	8.56324	8.4319	8.51769	9.49303	9.02079	9.59725	9.7323	9.23494
Ta.3604.1.S1_at	CK166702	cell death-related protein-like (Os), PCD protein 5-like (Zm), apoptosis-related protein 19-like (At), DNA-binding TFAR19-like domain, cloning vector sequence	10.1567	10.3336	10.5867	8.69212	7.89056	10.5229	10.8074	11.0029	10.362	10.2178	10.855	10.8911	10.3013	9.29982	9.4565	9.41139	9.70983	9.99693	9.88611	9.87506	9.68895	10.4626	10.3628	10.9485	9.48052	9.87012	9.8672	10.2387	10.4786
TaAffx.19975.2.A1_at	BJ254982	cell number regulator (CNR) 6-like (Zm), PLAC8 family protein (At)	7.50378	0	6.0784	0	0	9.1467	10.9359	10.6849	11.0498	8.84968	10.7532	11.2197	11.0987	0	0	0	0	0	0	0	0	6.38176	0	0	5.98865	8.47963	10.3518	10.56	11.5333
Ta.21418.2.S1_x_at	BJ286897	cell number regulator (CNR) 8-like, SAT5-like (Zm), PLAC8 domain containing protein	8.15881	9.08031	9.61728	11.1569	10.2405	8.31036	9.84628	9.2302	9.4712	8.37773	9.97216	9.91471	10.8663	9.76769	10.9775	8.85598	8.57545	8.79864	9.37157	9.18091	9.00501	9.69689	9.30058	9.18462	9.50575	10.7582	10.5362	9.96558	10.1594
Ta.27649.1.S1_at	AB158407.1	cellulose synthase CesA (Ta)	10.3438	10.9555	10.3479	9.47475	0	10.329	10.5073	10.6712	10.9415	10.3727	10.6592	11.1928	11.897	12.0731	12.2213	10.6861	10.1297	8.90816	9.00105	8.78239	11.7338	11.7647	11.6891	9.24154	9.78198	9.36366	11.8172	11.7348	13.0062
[truncated: 1,890 more rows]

## Sheet: Protein-mRNA Quantification
Identified Protein	M.W.	Peptide No.	Spectrum No.	Protein Length	Spectra No./Protein Length	NSAF	S TCP	Triticale Contig	Probe Set ID	Contig vs EST	Bit Score	UniProt	GenBank
[truncated: 188 more rows]

[truncated: 1 more sheets: Wheat Leaf proteins]
